# Supplementary material for: Natural language understanding of map navigation queries in Roman Urdu by joint entity and intent determination
Source: PeerJ Comput Sci. 2021 Jul 21;7:e615. doi: 10.7717/peerj-cs.615 (PMC8323726; doi:10.7717/peerj-cs.615)
Supplement: Supplemental Information 1 — The Python code files: slot_tagger_with_focus.py (for attention-based encoder–decoder for joint modeling of intent determination and slot filling Liu & Lane, 2016); get_BERT_or_XLNET_word_embedding_for_a_dataset.py (for creating word embeddings using BERT or XLNET 3); get_ELMo_word_embedding_for_a_dataset.py python file (for creating word embeddings using ELMO 4); get_Fasttext_word_embedding_for_a_dataset.py (for creating word embeddings using Fasttext) [file peerj-cs-07-615-s001.zip]

Archive with 4 entries (4 files):
- Code files/get_BERT_or_XLNET_word_embedding_for_a_dataset.py
- Code files/get_ELMo_word_embedding_for_a_dataset.py
- Code files/get_Fasttext_word_embedding_for_a_dataset.py
- Code files/slot_tagger_with_focus.py
