# Supplementary material for: Natural language understanding of map navigation queries in Roman Urdu by joint entity and intent determination
Source: PeerJ Comput Sci. 2021 Jul 21;7:e615. doi: 10.7717/peerj-cs.615 (PMC8323726; doi:10.7717/peerj-cs.615)
Supplement: Supplemental Information 1 — The Python code files: slot_tagger_with_focus.py (for attention-based encoder–decoder for joint modeling of intent determination and slot filling Liu & Lane, 2016); get_BERT_or_XLNET_word_embedding_for_a_dataset.py (for creating word embeddings using BERT or XLNET 3); get_ELMo_word_embedding_for_a_dataset.py python file (for creating word embeddings using ELMO 4); get_Fasttext_word_embedding_for_a_dataset.py (for creating word embeddings using Fasttext) [file peerj-cs-07-615-s001.zip › Code files/get_Fasttext_word_embedding_for_a_dataset.py]

#!/usr/bin/env python3

'''
@Time   : 2019-06-09 10:38:57
@Author : su.zhu
@Desc   : 
'''

import sys
import re
import argparse

import embeddings 
from embeddings.fasttext import FastTextEmbedding

if __name__ == "__main__":

    parser = argparse.ArgumentParser()
    parser.add_argument('--in_files', type=argparse.FileType('r'), nargs='+')
    parser.add_argument('--output_word2vec', required=True, help='')
    parser.add_argument('--word_lowercase', action='store_true', help='')
    args = parser.parse_args()

    word_vocab = set()
    for f in args.in_files:
        for line in f:
            word_slots, intents = line.strip('\r\n').split(' <=> ')
            for word_slot in word_slots.split(' '):
                tmp = word_slot.split(':')
                word, slot = ':'.join(tmp[:-1]), tmp[-1]
                if args.word_lowercase:
                    word = word.lower()
                word_vocab.add(word)

    word_vocab = list(word_vocab)
    embeddings = [FastTextEmbedding('ur', show_progress=True)]
    embed_dim = 300
    with open(args.output_word2vec, 'w') as out_file:
        #out_file.write(str(len(word_vocab)) + ' ' + str(embed_dim) + '\n')
        i = 0
        for word in word_vocab:
            i += 1
            e = []
            for emb in embeddings:
                e += emb.emb(word, default='zero')
            string = ' '.join([str(v) for v in e])
            out_file.write(word + ' ' + string + '\n')
            if i % 100 == 0:
                print(i)
