# Supplementary material for: Natural language understanding of map navigation queries in Roman Urdu by joint entity and intent determination
Source: PeerJ Comput Sci. 2021 Jul 21;7:e615. doi: 10.7717/peerj-cs.615 (PMC8323726; doi:10.7717/peerj-cs.615)
Supplement: Supplemental Information 2 — The dataset includes navigational queries in Roman Urdu, these are annotated with IOB labels. It includes training, testing, and validation dataset. It also includes the vocabulary slot labels and intent labels assigned. [file peerj-cs-07-615-s002.zip › Dataset/test.txt]

National:B-loc.search Bank:I-loc.search of:I-loc.search Pakistan:I-loc.search ki:O PECHS:B-loc wali:O branch:O jana:O hai:O <=> navigate_search_directions
Dubai:B-loc.search plaza:I-loc.search pindi:B-loc mein:O kahan:O hai:O <=> navigate_nearest
F:B-loc 7:I-loc mein:O koi:O khaadi:B-loc.search ka:O outlet:O hai:O <=> navigate_search
Airforce:B-loc.search ka:O museum:I-loc.search rawalpindi:B-loc mein:O kahan:O hai:O <=> navigate_search
Monal:B-loc.search marquee:I-loc.search kidhar:O hai:O <=> navigate_search
House:B-loc.housenumber number:I-loc.housenumber 83:I-loc.housenumber gali:B-loc.streetnumber number:B-loc.streetnumber 27:I-loc.streetnumber askari:B-loc.sector ka:O rasta:B-directions guide:I-directions karo:O <=> navigate_directions
saudabad:B-loc karachi:I-loc mein:O kya:O koi:O HBL:B-loc.search branch:O hai:O <=> navigate_search
Nazimabad:B-toloc jana:O hai:O <=> navigate_directions
Meray:O aas:B-nearest paas:I-nearest mein:O koi:O tuck:B-loc.search shop:I-loc.search hai:O <=> navigate_nearest_search
Cafe:B-loc.search piyala:I-loc.search kahan:O par:O hai:O <=> navigate_search
Defense:B-loc mein:O kon:O konse:O beauty:B-loc.search parlour:I-loc.search hain:O <=> navigate_search
DHA:B-toloc Lahore:I-toloc kis:O taraf:B-directions hai:O <=> navigate_directions
Gulistan:B-loc e:I-loc johar:I-loc ki:O kisi:O auto:B-loc.search shop:I-loc.search par:O le:O kar:O chalo:O <=> navigate_search_directions
is:B-loc.here ilaqay:I-loc.here mein:O hardware:B-loc.search store:I-loc.search kahan:O hain:O <=> navigate_search
Paposh:B-loc Nagar:I-loc mein:O plot:B-loc.housenumber B:I-loc.housenumber 5:I-loc.housenumber 14:I-loc.housenumber C:I-loc.housenumber mein:O jana:O hai:O <=> navigate_directions
NADRA:B-loc.search ka:O office:I-loc.search kis:O taraf:B-directions hai:O Lahore:B-loc mein:O <=> navigate_search_directions
Mcdonalds:B-toloc janay:O mein:O kitna:O waqt:B-time lagay:O ga:O yahan:B-loc.here se:O <=> navigate_time
DHA:B-toloc phase:I-toloc 8:I-toloc mein:O jana:O hai:O <=> navigate_directions
Gali:B-loc.streetnumber number:I-loc.streetnumber 14:I-loc.streetnumber kahan:O hai:O <=> navigate_search
117:B-loc.housenumber ghar:I-loc.housenumber konsa:O hai:O <=> navigate_search
mujhe:O airport:B-toloc pohanchna:O hai:O foran:O se:O <=> navigate_directions
Lahore:B-fromloc se:O anay:O mein:O kitni:O dayr:B-time lagay:O gi:O <=> navigate_time
DHA:B-loc phase:I-loc 3:I-loc mein:O kya:O koi:O acha:O sa:O restaurant:B-loc.search hai:O <=> navigate_search
ye:O zakia:B-loc.search marquee:I-loc.search kidhar:O hai:O <=> navigate_search
mujhe:O Albaraka:B-toloc bank:I-toloc DHA:B-loc ka:O rasta:B-directions guide:O karo:O <=> navigate_directions
mujhe:O kisi:O qareebi:B-nearest restaurant:B-loc.search mein:O jana:O hai:O <=> navigate_nearest_search
mera:O fast:B-loc.search food:I-loc.search khanay:O ka:O mood:O ho:O raha:O hai:O <=> navigate_search
yahan:B-loc.here se:O ziada:O kya:O qareeb:B-nearest rahay:O ga:O hardees:B-loc.search ya:O phir:O taytos:B-loc.search <=> navigate_nearest_search
beverly:B-loc center:I-loc ke:O saaray:O restauarant:B-loc.search dikhao:O <=> navigate_search
commercial:B-toloc janay:O ka:O rasta:B-directions konsa:O hai:O <=> navigate_directions
suhraab:B-toloc goth:I-toloc janay:O ke:O liye:O kis:O taraf:B-directions se:O lena:O paray:O ga:O <=> navigate_directions
Habib:B-loc.search bank:I-loc.search ki:O kya:O koi:O shaaakh:O G:B-loc 13:I-loc mein:O hai:O <=> navigate_search
nagan:B-toloc chowrangi:I-toloc ki:O taraf:B-directions hai:O <=> navigate_directions
mujhe:O taqreeban:O abhe:O kitna:O waqt:B-time baaqi:O hai:O bahawalpur:B-toloc pohanchne:O mein:O <=> navigate_time
Sector:B-toloc 15:I-toloc A:I-toloc 3:I-toloc buffer:I-toloc zone:I-toloc ka:O rasta:B-directions batao:O <=> navigate_directions
Goverment:B-toloc degree:I-toloc college:I-toloc jana:O hai:O <=> navigate_directions
Bahadurabad:B-loc ke:O saaray:O fast:B-loc.search food:I-loc.search restaurants:I-loc.search dikhao:O <=> navigate_search
Bahadurabad:B-fromloc se:O memon:B-toloc society:I-toloc kaise:O ja:O saktay:O hain:O <=> navigate_directions
Nipa:B-toloc chowrangi:I-toloc ka:O rasta:B-directions konsa:O hai:O <=> navigate_directions
UET:B-loc Lahore:I-loc ke:O aas:B-nearest paas:I-nearest mein:O koi:O KFC:B-loc.search hai:O <=> navigate_nearest_search
G:B-loc 11:I-loc markaz:I-loc mein:O pizza:B-loc.search hut:O ka:O rasta:B-directions batao:O <=> navigate_search_directions
Badami:B-loc bagh:I-loc ke:O kisi:O hospital:B-loc.search le:O chalo:O <=> navigate_directions
yahan:B-loc.here se:O sab:O se:O qareeb:B-nearest hospital:B-loc.search konsa:O hai:O <=> navigate_nearest_search
mera:O chicken:B-loc.search tikka:I-loc.search khanay:O ka:O dil:O kar:O raha:O hai:O <=> navigate_search
mein:O ne:O gari:O ki:O service:O karwani:O hai:O yahan:B-loc.here qareeb:B-nearest mein:O kahein:O shell:B-loc.search station:I-loc.search ya:O petrol:B-loc.search pump:I-loc.search hai:O <=> navigate_nearest_search
eden:B-toloc city:I-toloc block:I-toloc b:I-toloc mein:O jana:O hai:O <=> navigate_directions
mujhe:O qareebi:B-nearest kisi:O CNG:B-loc.search station:I-loc.search ka:O rasta:B-directions chahye:O <=> navigate_nearest_directions
Clifton:B-loc ke:O kisi:O restaurant ka:O address:B-address chahye:O <=> navigate_search_address
G:B-loc 13:I-loc 4:I-loc mein:O koi:O bank:B-loc.search al:I-loc.search habib:I-loc.search ki:O branch:O hai:O <=> navigate_search
give:O me:O a:O quick:B-shortestroute routeI-shortestroute to:O a:O grocery:B-loc.search storeI-loc.search <=> navigate_shortestroute
mein:O ne:O grocery:B-loc.search store:I-loc.search fory:B-nearest tor:B-nearest par:O jana:O hai:O <=> navigate_nearest_search
Meray:O aas:B-nearest paas:I-nearest ke:O petrol:B-loc.search pump:I-loc.search show:O kardein:O <=> navigate_nearest_search
Meray:O aas:B-nearest paas:I-nearest mein:O kitnay:O petrol:B-loc.search pump:I-loc.search hain:O <=> navigate_nearest_search
I:O am:O not:O feeling:O well:O show:O me:O the:O fastest:B-shortestroute route:I-shortestroute to:O the:O nearest:B-nearest hospital:B-loc.search <=> navigate_nearest_shortestroute
Meri:O tabiyat:O nahi:O sahi:O mujhe:O qareebi:B-nearest hospital:B-loc.search janay:O ke:O liye:O sab:O se:O chota:B-shortestroute rasta:I-shortestroute bata:O dein:O <=> navigate_nearest_shortestroute
yahan:B-loc.here aas:B-nearest paas:I-nearest mein:O kitnay:O hospitals:B-loc.search hain:O <=> navigate_nearest_search
Kisi:O bhe:O qareebi:B-nearest hospital:B-loc.search ka:O address:B-address de:O dein:O <=> navigate_nearest_address
Where:O is:O the:O nearest:B-nearest gas:B-loc.search station:I-loc.search <=> navigate_nearest_search
Nearest:B-nearest petrol:B-loc.search pump:I-loc.search yahan:B-loc.here se:O kitna:O door:B-time hai:O <=> navigate_nearest_time
Meri:O garhi:O mein:O petrol:O kam:O hai:O mujhe:O qareebi:B-nearest petrol:B-loc.search pump:I-loc.search ka:O sab:O se:O shortest:B-shortestroute rasta:I-shortestroute bata:O dein:O <=> navigate_nearest_shortestroute
yahan:B-loc.here qareebi:B-nearest petrol:B-loc.search pump:I-loc.search ka:O rasta:B-directions kahan:O se:O hai:O <=> navigate_nearest_directions
Please:O give:O me:O the:O address:B-address and:O directions:B-directions via:O the:O fastest:B-shortestroute route:I-shortestroute to:O a:O hospital:B-loc.search nearby:B-nearest <=> navigate_nearest_shortestroute
Please:O aap:O mujhe:O kisi:O nazdeek:B-nearest tareen:I-nearest hospital:B-loc.search ka:O address:B-address de:O saktay:O hain:O aur:O wahan:O tk:O janay:O ka:O sab:O se:O chota:B-shortestroute rasta:I-shortestroute bhe:O bata:O dijiye:O <=> navigate_nearest_shortestroute
Take:O me:O to:O the:O closest:B-loc.search coffee:I-loc.search shop:I-loc.search <=> navigate_nearest_search
I:O want:O an:O address:B-address for:O the:O nearest:B-nearest coffee:B-loc.search shop:I-loc.search <=> navigate_nearest_address
Mera:O coffee:O peenay:O ka:O jee:O cha:O raha:O tm:O mujhe:O kisi:O nearest:B-nearest coffee:B-loc.search shop:I-loc.search ka:O address:B-address de:O do:O <=> navigate_nearest_address
yahan:B-loc.here par:O kahein:O se:O desi:B-loc.search kahana:I-loc.search milta:O hai:O <=> navigate_search
yahan:B-loc.here par:O qareeb:B-nearest mein:O kahein:O se:O desi:B-loc.search kahana:I-loc.search milta:O hai:O <=> navigate_nearest_search
I:O need:O a:O rest:B-loc.search stop:I-loc.search <=> navigate_search
yahan:B-loc.here se:O qareebi:B-nearest masjid:B-loc.search kitni:O door:B-time hai:O <=> navigate_nearest_time
Mujhe:O kisi:O qareebi:B-nearest rest:B-loc.search stop:I-loc.search tk:O jana:O hai:O <=> navigate_nearest_search
Aglay:B-nearest petrol:B-loc.search pump:I-loc.search janay:O ka:O sab:O se:O chota:B-shortestroute rasta:I-shortestroute <=> navigate_nearest_shortestroute
Agla:B-nearest petrol:B-loc.search pump:I-loc.search kitni:O dayr:B-time tk:O mein:O aye:O ga:O <=> navigate_nearest_time
Bahrain:B-fromloc se:O Madyan:B-toloc janay:O mein:O kitni:O dayr:B-time lagay:O ge:O <=> navigate_time
mujhe:O is:B-loc.here location:I-loc.here se:O nust:B-toloc janay:O k:O liye:O kis:O gate:I-toloc se:O enter:O hona:O chahiye:O <=> navigate_directions
mein:O ne:O abhi:O school:B-fromloc se:O DHA:B-toloc 1:I-toloc Gate:I-toloc pe:O jana:O hai:O <=> navigate_directions
mein:O ne:O DHA:B-toloc 1:I-toloc Sector:I-toloc E:I-toloc jana:O hai:O <=> navigate_directions
yahan:B-loc.here pe:O cinabon:B-loc.search ke:O dilvery:O available:O hai:O <=> navigate_search
yahan:B-loc.here pe:O nike:B-loc.search ka:O qareebi:B-nearest store:I-loc.search kahan:O hai:O <=> navigate_nearest_search
Mera:O kuch:O desi:O ka:O mood:O ho:O raha:O hai:O qareeb:B-nearest mein:O koi:O desi:B-loc.search place:I-loc.search hai:O kahanay:O ki:O <=> navigate_nearest_search
Agy:O se:O left:B-directions lelo:O <=> navigate_directions
agla:B-nearest uturn:B-loc.search kahan:O hai:O <=> navigate_directions
Islamabad:B-fromloc Airport:I-fromloc se:O diplomatic:B-toloc enclave:I-toloc janay:O k:O liye:O careem:O kro:O <=> navigate_directions
abhi:O Lahore:B-fromloc se:O qasoor:B-toloc janay:O ka:O kitna:O time:B-time lagay:O ga:O <=> navigate_time
yahan:B-loc.here se:O qareeb:B-nearest metro:B-loc.search station:I-loc.search konsa:O hai:O <=> navigate_nearest_search
Abhi:O Farhana:B-toloc ky:O ghar:I-toloc jana:O is:O efficient:B-nearest ya:O Zainab:B-toloc Hostel:I-toloc <=> navigate_nearest_directions
Aj:O barish:O ki:O wajah:O kon:O se:O rastay:O band:O honay:O k:O chances:O hain:O <=> non_navigation
yahan:B-loc.here se:O Lahore:B-toloc janay:O ka:O ky:O rasta:B-directions hai:O <=> navigate_directions
mje:O savour:B-toloc foods:I-toloc ka:O rasta:B-directions batao:O <=> navigate_directions
kya:O tum:O mujhe:O monal:B-toloc ka:O rasta:B-directions bta:O saktay:O ho:O <=> navigate_directions
Islamabad:B-loc ka:O passport:B-loc.search office:I-loc.search kahan:O par:O hai:O <=> navigate_search
mein:O ne:O H:B-toloc 13:I-toloc jana:O hai:O <=> navigate_directions
mein:O ne:O Islamabad:B-fromloc se:O Karachi:I-toloc jana:O hai:O <=> navigate_directions
Raliway:B-loc.search station:I-loc.search kahan:O hai:O <=> navigate_search
ye:B-loc.here konsi:O jaga:O hai:O <=> navigate_search
G:B-loc 11:I-loc mein:O flats:B-loc.search kon:O konse:O hai:O <=> navigate_search
mein:O ne:O nust:B-fromloc se:O e:B-toloc 9:I-toloc jaana:O hai:O <=> navigate_directions
Daewoo:B-toloc terminal:I-toloc ka:O rasta:B-directions kya:O hai:O <=> navigate_directions
lahore:B-toloc tk:O janayy:O ka:O rasta:B-directions kya:O hai:O aur:O kitna:O time:B-time lagay:O ga:O <=> navigate_directions_time
yahan:B-loc.here se:O konse:O achi:O pizza:B-loc.search place:I-loc.search nazdeek:B-nearest hai:O <=> navigate_nearest_search
