# Supplementary material for: Natural language understanding of map navigation queries in Roman Urdu by joint entity and intent determination
Source: PeerJ Comput Sci. 2021 Jul 21;7:e615. doi: 10.7717/peerj-cs.615 (PMC8323726; doi:10.7717/peerj-cs.615)
Supplement: Supplemental Information 2 — The dataset includes navigational queries in Roman Urdu, these are annotated with IOB labels. It includes training, testing, and validation dataset. It also includes the vocabulary slot labels and intent labels assigned. [file peerj-cs-07-615-s002.zip › Dataset/train.txt]

find:O me:O a:O nearby:B-nearest coffee:B-loc.search shop:I-loc.search where:O I:O can:O sit:O and:O have:O some:O coffee:O <=> navigate_nearest_search
Mein:O kisi:O qareebi:B-nearest coffee:B-loc.search shop:I-loc.search tk:O jana:O hai:O <=> navigate_nearest_search
yahan:B-loc.here qareeb:B-loc.search mein:O kahein:O se:O achi:O chai:B-loc.search milti:O hai:O jahan:O bethne:O ki:O bhe:O jaga:O ho:O <=> navigate_nearest_search
Mera:O chai:O peenay:O ka:O mood:O ho:O raha:O hai:O yahan:B-loc.here aas:B-nearest paas:I-nearest mein:O achi:O chai:B-loc.search kahan:O se:O milay:O ge:O <=> navigate_nearest_search
Where:O is:O the:O closest:B-nearest rest:B-loc.search stop:I-loc.search <=> navigate_nearest_search
Agla:B-nearest rest:B-loc.search stop:I-loc.search kitna:O door:B-time hai:O <=> navigate_nearest_time
Rest:B-loc.search stop:I-loc.search tk:O janay:O ka:O sab:O se:O chota:B-shortestroute rasta:I-shortestroute <=> navigate_shortestroute
Rest:B-loc.search stop:I-loc.search janay:O mein:O kitni:O dayr:B-time lagay:O ge:O <=> navigate_time
give:O me:O directions:B-address to:O the:O nearest:B-nearest restaurant:B-loc.search <=> navigate_nearest_directions
qareeb:B-nearest tareen:I-nearest restaurant:B-loc.search ka:O rasta:B-directions bata:O do:O <=> navigate_nearest_directions
give:O me:O directions:B-directions to:O starbucks:B-loc.search <=> navigate_directions
Find:O a:O shopping:B-loc.search mall:I-loc.search that:O I:O can:O get:O to:O with:O the:O least:O amount:O of:O traffic:O <=> navigate_search
Mujhe:O kisi:O aise:O shopping:B-loc.search mall:I-loc.search ka:O address:B-address dein:O jahan:O par:O janay:O mein:O sab:O se:O kam:B-nearest waqt:I-nearest lagay:O <=> navigate_nearest_search
mein:O ne:O kapron:O ki:O kharidaari:O karni:O hai:O mujhe:O koi:O kapron:B-loc.search ki:O dukaan:I-loc.search bata:O dein:O <=> navigate_search
find:O me:O chinese:B-loc.search restaurants:I-loc.search within:O 3:B-nearest miles:I-nearest of:O my:O current:O location:O <=> navigate_nearest_search
Where:O can:O I:O get:O a:O new:O sofa:B-loc.search set:I-loc.search in:O Islamabad:B-loc <=> navigate_search
Mein:O Islamabad:B-loc mein:O sofay:B-loc.search kahan:O se:O khareed:O sakti:O hoon:O <=> navigate_search
mein:O ne:O dining:O table:O khareedni:O hai:O Islamabad:B-loc mein:O achi:O furniture:B-loc.search shops:I-loc.search dekhaein:O <=> navigate_search
AlBasit:B-loc.search Furniture:I-loc.search G 13:B-loc se:O kitnay:O faslay:B-distance par:O hai:O <=> navigate_distance
Mujhe:O Islamabad:B-loc ke:O saaray:O Hardware:B-loc.search stores:I-loc.search dikhao:O <=> navigate_search
Where:O is:O the:O local:B-nearest gas:B-loc.search station:I-loc.search <=> navigate_nearest_search
Is:O there:O a:O petrol:B-loc.search pump:I-loc.search located:O in:O this:O sector:B-loc.here <=> navigate_nearest_search
I:O want:O to:O go:O to:O the:O nearest:B-nearest CNG:B-loc.search station:I-loc.search <=> navigate_nearest_search
mein:O ne:O CNG:B-loc.search station:I-loc.search jana:O hai:O <=> navigate_search
CNG:B-loc.search station:I-loc.search janay:O mein:O kitni:O dayr:B-time lagay:O ge:O <=> navigate_time
CNG:B-loc.search station:I-loc.search janay:O ke:O liye:O sab:O se:O chota:B-shortestroute rasta:I-shortestroute bata:O dein:O <=> navigate_shortestroute
navigate:B-directions me:O to:O the:O nearest:B-nearest hotel:O <=> navigate_nearest_directions
Mujhe:O kisi:O qareebi:B-nearest hotel:B-loc.search ka:O rasta:B-directions guide:O kardo:O <=> navigate_nearest_directions
Is:O area:B-loc.here ke:O saaray:O rest:B-loc.search house:I-loc.search show:O kardein:O <=> navigate_nearest_search
Madyan:B-loc swat:I-loc mein:O kon:O kon:O se:O rest:B-loc.search house:I-loc.search hain:O <=> navigate_search
I:O need:O to:O locate:O a:O shopping:B-loc.search center:I-loc.search <=> navigate_search
Mujhe:O kisi:O shopping:B-loc.search center:I-loc.search tk:O jana:O hai:O <=> navigate_search
take:O me:O to:O a:O chinese:B-loc.search restaurant:I-loc.search <=> navigate_search
i'd:O like:O to:O know:O where:O I:O can:O get:O some:O chinese:B-loc.search food:I-loc.search <=> navigate_search
i'd:O like:O to:O know:O where:O I:O can:O get:O some:O chinese:B-loc.search food:I-loc.search <=> navigate_search
I'd:O like:O to:O have:O a:O coffee:B-loc.search somewhere:O nearby:B-loc.search <=> navigate_nearest_search
find:O directions:B-directions to:O the:O nearest:B-nearest tea:B-loc.search dhabba:I-loc.search <=> navigate_nearest_search
where:O is:O the:O closest:B-nearest place:B-loc.search to:I-loc.search eat:I-loc.search <=> navigate_nearest_search
kahanay:B-loc.search ki:O qareeb:B-nearest tareen:I-nearest jaga:I-loc.search kahan:O hai:O <=> navigate_nearest_search
Give:O me:O directions:B-directions to:O the:O closest:B-nearest fast:B-loc.search food:I-loc.search restaurant:I-loc.search <=> navigate_nearest_directions
Mujhe:O kisi:O qareeb:B-nearest tareen:I-nearest fast:B-loc.search food:I-loc.search ki:O jaga:I-loc.search ka:O rasta:B-directions guide:O kardein:O <=> navigate_nearest_directions
I:O need:O directions:B-directions to:O the:O nearest:B-nearest grocery:B-loc.search store:I-loc.search <=> navigate_nearest_directions
Mujhe:O kisi:O qareeb:B-nearest tareen:I-nearest grocery:B-loc.search store:I-loc.search ka:O address:B-address chahye:O <=> navigate_nearest_address
find:O the:O nearest:B-nearest restaurant:B-loc.search with:O chinese:I-loc.search takeout:I-loc.search <=> navigate_nearest_search
Find:O me:O the:O nearest:B-nearest restaurant:B-loc.search which:O provide:O desi:I-loc.search food:I-loc.search <=> navigate_nearest_search
Find:O me:O the:O nearest:B-nearest restaurant:B-loc.search whose:O menu:O includes:O chinese:I-loc.search food:I-loc.search <=> navigate_nearest_search
Where:O can:O I:O go:O shopping:B-loc.search <=> navigate_search
Mein:O shopping:B-loc.search karne:O kahan:O ja:O sakta:O hoon:O <=> navigate_search
G10:B-loc markaz:I-loc mein:O kya:O koi:O kapron:B-loc.search ki:O dukaanein:I-loc.search hain:O <=> navigate_search
Mujhe:O kapron:O ki:O kharidari:O karni:O hai:O mujhe:O kisi:O achi:O kapron:B-loc.search ki:O dukaan:I-loc.search ka:O bata:O dein:O <=> navigate_search
I:O need:O a:O hospital:B-loc.search within:O 3:B-distance kilometers:I-distance <=> navigate_nearest_search
Is:O there:O a:O hospital:b-loc.search within:O 3:B-distance kilometers:I-distance <=> navigate_nearest_search
Can:O you:O help:O me:O find:O the:O closest:B-nearest shopping:B-loc.search center:I-loc.search <=> navigate_nearest_search
Kya:O aap:O mujhe:O koi:O qareebi:B-nearest shopping:B-loc.search center:I-loc.search dhoond:O kar:O bata:O saktay:O hain:O <=> navigate_nearest_search
what:O are:O the:O directions:B-directions to:O the:O nearest:B-nearest chinese:B-loc.search restaurant:I-loc.search <=> navigate_nearest_directions
Nearest:B-nearest restaurant:B-loc.search ka:O rasta:B-loc.directions samjha:O do:O <=> navigate_nearest_directions
Where:O can:O I:O get:O CNG:B-loc.search <=> navigate_search
yahan:B-loc.here qareeb:B-nearest mein:O CNG:B-loc.search station:I-loc.search kis:O taraf:B-directions hain:O <=> navigate_nearest_search
yahan:B-loc.here qareeb:B-nearest mein:O kon:O kon:O se:O CNG:B-loc.search stations:I-loc.search hain:O <=> navigate_nearest_search
Qareebi:B-nearest restaurant:B-loc.search kahan:O par:O hai:O <=> navigate_nearest_search
House:B-loc.housenumber 14:I-loc.housenumber Street:B-loc.streetnumber 104:I-loc.streetnumber jana:O hai:O <=> navigate_search
G:B-toloc 13:I-toloc sector:I-toloc kis:O taraf:B-directions hai:O <=> navigate_directions
qareebi:B-nearest pizza:B-loc.search ki:O jaga:O <=> navigate_nearest_search
Al:B-toloc hamra:I-toloc town:I-toloc kis:O taraf:B-directions hai:O <=> navigate_directions
railway:B-loc.search station:I-loc.search kahan:O se:O jana:O hai:O <=> navigate_search
yahan:B-loc.here se:O mechanic:B-loc.search workshop:I-loc.search ka:O qareebi:B-nearest rasta:O <=> navigate_nearest_directions
Any:O good:O italian:B-loc.search restaurants:I-loc.search nearby:B-nearest <=> navigate_nearest_search
nearby:B-nearest petrol:B-loc.search pumps:I-loc.search or:O PSO:B-loc.search stations:I-loc.search <=> navigate_nearest_search
What:O is:O the:O quickest:B-shortestroute route:I-shortestroute to:O peshawer:B-fromloc from:O islamabad:B-toloc <=> navigate_shortestroute
Is:O area:O mein:O ATM:B-loc.search kahan:O par:O hai:O <=> navigate_search
qareebi:B-nearest post:B-loc.search office:I-loc.search kahan:O par:O hai:O <=> navigate_nearest_search
yahan:B-loc.here se:O post:B-loc.search office:I-loc.search kitna:O door:B-time hai:O <=> navigate_time
mujhe:O house:B-loc.housenumber number:I-loc.housenumber 14:I-loc.housenumber street:B-loc.streetnumber 104:I-loc.streetnumber G:B-loc.sector 13:I-loc.sector 1:I-loc.sector jana:O hai:O <=> navigate_search
house:B-loc.housenumber 1441:I-loc.housenumber street:B-loc.streetnumber 33:I-loc.streetnumber sector:B-loc.sector G:B-loc.sector 11:I-loc.sector 3:I-loc.sector kahan:O hai:O <=> navigate_search
nearest:B-nearest pizza:B-loc.search place:I-loc.search <=> navigate_nearest_search
show:O me:O the:O nearest:B-nearest hospital:B-loc.search <=> navigate_nearest_search
qareebi:B-nearest hospital:B-loc.search kidhar:O hai:O <=> navigate_nearest_search
petrol:B-loc.search pump:I-loc.search ka:O rasta:B-directions kidhar:O se:O hai:O <=> navigate_directions
best:O burger:B-loc.search place:I-loc.search nearby:O <=> navigate_nearest_search
qareebi:B-nearest hospital:B-loc.search pohanchne:O mein:O kitni:O dayr:B-time lagay:O ge:O <=> navigate_nearest_time
shopping:B-loc.search mall:I-loc.search ka:O konsa:O rasta:B-directions hai:O <=> navigate_directions
Mein:O mechanic:B-loc.search workshop:I-loc.search par:O kaise:B-directions jaoun:O <=> navigate_directions
Mein:O mechanic:B-loc.search workshop:I-loc.search tk:O kaise:B-directions pohanch:O sakta:O hoon:O <=> navigate_nearest
yahan:B-loc.here se:O konsa:O PSO:B-loc.search nazdeek:B-nearest hai:O <=> navigate_nearest_search
G:B-fromloc 13:I-fromloc se:O I:B-toloc 10:I-toloc tk:O ka:O kitna:O fasla:B-distance hai:O <=> navigate_distance
house:B-loc.housenumber 14:I-loc.housenumber yahan:B-loc.here se:O kis:O rukh:B-directions par:O hai:O <=> navigate_directions
masjid:B-loc.search yahan:B-loc.here se:O kitni:O door:B-time hai:O <=> navigate_time
Islamabad:B-fromloc se:O lahore:B-toloc janay:O tk:O ke:O liya:O sab:O se:O chota:B-shortestroute rasta:I-shortestroute <=> navigate_shortestroute
mein:O ne:O pata:O number:B-loc.housenumber 114:I-loc.housenumber gali:B-loc.streetnumber number:I-loc.streetnumber 104:I-loc.streetnumber G:B-loc.sector 6:I-loc.sector 8:I-loc.sector jana:O hai:O <=> navigate_directions
mein:O ne:O H:B-loc.housenumber 14:I-loc.housenumber Street:B-loc.streetnumber 104:I-loc.streetnumber G:B-loc.sector 13:I-loc.sector 1:I-loc.sector jana:O hai:O <=> navigate_directions
Address:B-address to:O the:O nearest:B-nearest PSO:B-loc.search <=> navigate_nearest_search
yahan:B-loc.here se:O konsi:O achi:O pizza:B-loc.search place:I-loc.search nazdeek:B-nearest hai:O <=> navigate_nearest_search
Railway:B-loc.search station:I-loc.search yahan:B-loc.here se:O kitna:O door:B-time hai:O <=> navigate_time
Nazimabad:B-loc karachi:I-loc mein:O kon:O kon:O si:O achi:O mechanic:B-loc.search workshops:I-loc.search hain:O <=> navigate_search
Restaurants:B-loc.search nearer:B-nearest to:O the:O Lake:B-loc City:I-loc Lahore:I-loc <=> navigate_nearest_search
How:O can:O I:O get:O to:O the:O nearest:B-nearest general:B-loc.search store:I-loc.search <=> navigate_nearest_search
Defence:B-loc View:I-loc Housing:I-loc Society:I-loc phase:I-loc 1:I-loc mein:O koi:O achi:O kahanay:B-loc.search ki:O jaga:I-loc.search <=> navigate_search
How:O do:O I:O get:O to:O the:O nearest:B-nearest petrol:B-loc.search pump:I-loc.search <=> navigate_nearest_search
what:O is:O the:O shortest:B-shortestroute route:I-shortestroute to:O PIMS:B-loc.search hospital:I-loc.search Islamabad:I-loc.search <=> navigate_shortestroute
Where:O is:O the:O nearest:B-nearest mechanic:B-loc.search workshop:I-loc.search <=> navigate_nearest_search
Can:O you:O please:O give:O me:O the:O directions:B-directions to:O the:O Phase:B-loc.search 1:I-loc.search DHA:I-loc.search karachi:I-loc.search <=> navigate_directions
yahan:B-loc.here par:O koi:O chemist:B-loc.search ki:O dukaan:I-loc.search hai:O <=> navigate_search
yahan:B-loc.here se:O petrol:B-loc.search pump:I-loc.search kitna:O door:B-time hai:O <=> navigate_time
How:O much:O will:O it:O take:B-time to:O get:O to:O Lahore:B-toloc from:O Islamabad:B-fromloc <=> navigate_time
Give:O me:O the:O directions:B-directions to:O the:O auto:B-loc.search repairing:I-loc.search work:I-loc.search shops:I-loc.search in:O this:O sector:B-loc.here <=> navigate_nearest_directions
How:O much:O time:B-time does:O it:O take:O to:O reach:O to:O the:O nearest:B-nearest hospital:B-hospital from:O here:B-loc.here <=> navigate_nearest_time
yahan:B-loc.here se:O sab:O se:O ziada:O nazdeek:B-nearest hospital:B-loc.search pohanchne:O mein:O kitni:O dayr:B-time lagay:O ge:O <=> navigate_nearest_time
G:B-fromloc 11:I-fromloc se:O G:B-toloc 7:I-toloc tk:O taqreeban:O kitna:O rasta:B-distance hai:O <=> navigate_distance
Mujhe:O F:B-fromloc 10:B-fromloc ke:O rastay:B-directions centauras:B-toloc jana:O hai:O <=> navigate_distance
Mujhe:O Blue:B-toloc Area:I-toloc Islamabad:I-toloc ki:O taraf:B-directions jana:O hai:O <=> navigate_directions
Blue:B-loc area:I-loc mein:O Bank:B-loc.search Alfalah:I-loc.search ki:O koi:O branch:O hai:O <=> navigate_search
Give:O me:O the:O nearest:B-nearest askari:B-loc.search bank:I-loc.search location:O <=> navigate_search
Can:O you:O me:O the:O address:B-address of:O the:O nearest:B-nearest CNG:B-loc.search station:I-loc.search <=> navigate_nearest_address
mein:O ne:O wapda:B-fromloc town:I-fromloc se:O Islamabad:B-toloc International:I-toloc Airport:I-toloc jana:O hai:O <=> navigate_directions
Mujhe:O qareebi:B-nearest pizzahut:B-loc.search ka:O pata:B-address chahye:O <=> navigate_nearest_address
idhar:B-loc.here se:O mart:O kitni:O door:B-time hai:O <=> navigate_time
Where:O is:O the:O nearest:B-nearest gas:B-loc.search station:I-loc.search <=> navigate_nearest_search
show:O me:O the:O closest:B-nearest location:I-nearest where:O I:O can:O get:O chinese:B-loc.search food:I-loc.search <=> navigate_nearest_search
Mujhe:O qareebi:B-nearest jaga:O ka:O bata:O dein:O jahan:O par:O koi:O chinese:B-loc.search restaurant:I-loc.search ho:O <=> navigate_nearest_search
Mujhe:O bhook:O lag:O rahi:O mujhe:O kisi:O nearest:B-nearest restaurant:B-loc.search jana:O hai:O <=> navigate_nearest_search
Get:O me:O directions:B-directions to:O the:O nearest:B-nearest shopping:B-loc.search mall:I-loc.search <=> navigate_nearest_directions
Mujhe:O shopping:B-loc.search mall:I-loc.search janay:O ke:O liye:O directions:B-directions chahye:O hain:O <=> navigate_directions
Where:O are:O the:O nearest:B-nearest tea:B-loc.search places:I-loc.search <=> navigate_nearest_search
Achi:O chai:B-loc.searcg kahan:O se:O milay:O ge:O <=> navigate_search
Islamabad:B-loc mein:O achi:O kapron:B-loc.search ki:O dukaanein:I-loc.search kahan:O hain:O <=> navigate_search
qareebi:B-nearest kapron:B-loc.search ki:O dukaaneinI-loc.search kis:O taraf:B-directions hain:O <=> navigate_nearest_search
I:O need:O to:O find:O the:O shortest:B-shortestroute route:I-shortestroute to:O the:O hospital:B-loc.search <=> navigate_shortestroute
I:O am:O looking:O for:O shortest:B-shortestroute route:I-shortestroute to:O the:O nearby:B-nearest petrol:B-loc.search pump:B-loc.search <=> navigate_nearest_shortestroute
Mujhe:O hospital:B-loc.search janay:O ke:O liye:O sab:O se:O chota:B-shortestroute rasta:I-shortestroute batao:O <=> navigate_shortestroute
Give:O me:O the:O closest:B-nearest fast:B-loc.search food:I-loc.search restaurant:I-loc.search <=> navigate_nearest_search
Mujhe:O nearest:B-nearest fast:B-loc.search food:I-loc.search restaurant:I-loc.search ki:O location:O do:O <=> navigate_nearest_search
Mujhe:O qareebi:B-nearest restaurant:B-loc.search ki:O location:O do:O abhe:O ke:O abhe:O <=> navigate_nearest_search
Is:O there:O a:O nearby:B-nearest rest:B-loc.search stop:I-loc.search <=> navigate_nearest_search
yahan:B-loc.here qareeb:B-nearest mein:O kahein:O pe:O petrol:B-loc.search pump:I-loc.search hai:O <=> navigate_nearest_search
Petrol:B-loc.search pump:I-loc.search yahan:B-loc.here se:O kitna:O door:B-time hai:O <=> navigate_time
Give:O me:O the:O address:B-address of:O the:O nearest:B-nearest shopping:B-loc.search center:I-loc.search to:O me:O with:O the:O fastest:B-shortestroute route:I-shortestroute to:O it:O <=> navigate_nearest_shortestroute
yahan:B-loc.here qareeb:B-nearest mein:O koi:O rukne:B-loc.search ki:O jaga:I-loc.search hai:O <=> navigate_nearest_search
get:O me:O directions:B-directions to:O the:O nearest:B-nearest shopping:B-loc.search mall:I-loc.search <=> navigate_nearest_directions
Mujhe:O nearest:B-nearest restaurant:B-loc.search ka:O pata:B-address batao:O <=> navigate_nearest_address
Niaz:B-toloc Manzil:I-toloc Nazimabad:I-toloc jana:O hai:O mein:O ne:O <=> navigate_directions
Niaz:B-toloc Manzil:I-toloc pohanchne:O tk:O kitni:O dayr:B-time lagay:O ge:O <=> navigate_time
mein:O ne:O Ishrat:B-toloc saloon:I-toloc jana:O hai:O <=> navigate_directions
Chemist:B-loc.search shop:I-loc.search in:O saddar:B-loc karachi:I-loc <=> navigate_search
Saddar:B-loc mein:O kon:O kon:O si:O dawai:B-loc.search ki:O dukaanein:I-loc.search hain:O <=> navigate_search
Jail:B-loc.search road:I-loc.search jana:O ke:O liye:O yahan:B-loc.here se:O konsa:O rasta:B-directions hai:O <=> navigate_directions
Ye:O road:B-loc.search kis:O taraf:B-directions ko:O nikalta:I-directions hai:O <=> navigate_search_directions
Nearest:B-nearest Parking:B-loc.search garage:I-loc.search kahan:O hai:O <=> navigate_nearest_search
Qareebi:B-nearest park:B-loc.search karne:O ki:O jaga:O kis:O taraf:B-directions hai:O <=> navigate_nearest_search
Qareeb:B-nearest mein:O kya:O koi:O mechanic:B-loc.search ki:O dukaan:I-loc.search hai:O <=> navigate_nearest_search
Mechanic:B-loc.search ki:O dukaan:I-loc.search yahan:B-loc.here se:O kitnay:O faslay:B-distance pe:O hai:O <=> navigate_distance
show:O me:O the:O closest:B-nearest location:I-nearest where:O I:O can:O get:O chinese:B-loc.search food:I-loc.search <=> navigate_nearest_search
mujhe:O kisi:O qareebi:B-nearest restaurant:B-loc.search ka:O pata:B-address chahye:O hai:O <=> navigate_nearest_address
get:O me:O directions:B-directions to:O the:O nearest:B-nearest shopping:B-loc.search mall:I-loc.search <=> navigate_nearest_directions
where:O are:O the:O nearest:B-nearest coffee:B-loc.search shops:I-loc.search <=> navigate_nearest_search
Nearest:B-nearest coffee:B-loc.search shops:I-loc.search kon:O kon:O si:O hain:O <=> navigate_nearest_search
Block:B-loc M:I-loc North:I-loc Nazimabad:I-loc mein:O koi:O chai:B-loc.search peenay:O ki:O jaga:O hai:O <=> navigate_search
G:B-loc 11:I-loc markaz:I-loc mein:O koi:O chai:B-loc.search kahan:O se:O milay:O ge:O <=> navigate_search
I:O need:O to:O find:O the:O shortest:B-shortestroute route:I-shortestroute to:O the:O hospital:B-loc.search <=> navigate_shortestroute
Mujhe:O qareeb:B-nearest tareen:I-nearest hospital:B-loc.search ka:O rasta:B-directions samjha:O dein:O <=> navigate_nearest_directions
Quaid:B-loc e:I-loc Azam:I-loc international:I-loc hospital:I-loc ka:O sab:O se:O chota:B-shortestroute rasta:I-shortestroute samjha:B-directions dein:O <=> navigate_shortestroute
give:O me:O the:O closest:B-nearest fast:B-loc.search food:I-loc.search restaurant:I-loc.search <=> navigate_nearest_search
Mujhe:O kisi:O qareebi:B-nearest fast:B-loc.search food:I-loc.search place:I-loc.search ka:O address:B-address chahye:O <=> navigate_nearest_search
NUST:B-loc ke:O qareeb:B-nearest saari:O fast:B-loc.search food:I-loc.search places:I-loc.search show:O kardein:O <=> navigate_search
qareebi:B-nearest petrol:B-loc.search pump:I-loc.search kitnay:O faslay:B-distance par:O hai:O <=> navigate_distance
Is:O there:O a:O nearby:B-nearest petrol:B-loc.search station:I-loc.search <=> navigate_nearest_search
Total:B-loc.search PARCO:I-loc.search petrol:I-loc.search pump:I-loc.search tk:O ka:O rasta:B-directions guide:O kardein:O <=> navigate_directions
Shell:B-loc.search petrol:I-loc.search station:I-loc.search yahan:B-loc.here se:O kitnay:O faslay:B-distance par:O hai:O <=> navigate_distance
Give:O me:O the:O address:B-address of:O the:O nearest:B-nearest shopping:B-loc.search center:I-loc.search to:O me:O with:O the:O fastest:B-shortestroute route:I-shortestroute to:O it:O <=> navigate_nearest_shortestroute
Mujhe:O Dolmen:B-toloc mall:I-toloc jana:O hai:O wahan:O tk:O janay:O ki:O directions:B-directions chahein:O <=> navigate_directions
Shah:B-loc faisal:I-loc town:I-loc mein:O kon:O kon:O se:O shopping:B-loc.search centers:I-loc.search hain:O <=> navigate_search
Find:O me:O a:O gas:B-loc.search station:I-loc.search that:O I:O can:O get:O to:O quickest:B-nearest <=> navigate_nearest_search
yahan:B-loc.here se:O nazdeek:B-shortest kon:O kon:O se:O CNG:B-loc.search stations:I-loc.search hain:O <=> navigate_nearest_search
I'm:O desiring:O to:O have:O pizza:B-loc.search is:O there:O any:O restaurant:I-loc.search within:O 2:B-nearest miles:I-nearest <=> navigate_nearest_search
Meray:O pizza:B-loc.search kahanay:O ka:O dil:O kar:O raha:O hai:O yahan:B-loc.here qareeb:B-nearest mein:O koi:O restaurant:I-loc.search hai:O <=> navigate_nearest_search
Model:B-loc town:I-loc ki:O saari:O pizza:B-loc.search places:I-loc.search display:O kardein:O <=> navigate_search
Where:O can:O I:O find:O ATM:B-loc.search in:O this:O Area:B-nearest <=> navigate_nearest_search
search:O hotels:B-loc.search near:B-nearest me:O <=> navigate_nearest_search
mein:O ne:O kisi:O hotel:B-loc.search mein:O stay:O karna:O hai:O yahan:B-loc.here se:O nazdeek:B-nearest koi:O hotel:O hai:O <=> navigate_nearest_search
show:O me:O the:O pizza:B-loc.search place:I-loc.search closest:B-nearest to:O my:O destination:B-loc.here <=> navigate_nearest_search
Meray:O ghar:B-fromloc paas:B-nearest koi:O fast:B-loc.search food:I-loc.search restaurant:I-loc.search hai:O <=> navigate_nearest_search
where:O can:O I:O get:O coffee:B-loc.search <=> navigate_search
Mujhe:O chai:B-loc.search kahan:O se:O mil:O sakti:O hai:O <=> navigate_search
yahan:B-loc.here qareeb:B-nearest mein:O koi:O chai:B-loc.search ki:O achi:O jaga:O hai:O <=> navigate_nearest_search
yahan:B-loc.here se:O petrol:B-loc.search pump:I-loc.search janay:O tk:O ka:O chota:B-shortestroute tareen:I-shortestroute rasta:I-shortestroute batao:O <=> navigate_shortestroute
Can:O you:O find:O me:O the:O fastest:B-loc.shortestroute route:I-shortestroute to:O a:O pizza:B-loc.search restaurant:I-loc.search <=> navigate_shortestroute
kya:O aap:O mujhe:O kisi:O qareebi:B-nearest shopping:B-loc.search center:I-loc.search ka:O rasta:B-directions bata:O saktay:O ho:O <=> navigate_nearest_directions
I:O need:O to:O find:O a:O shopping:B-loc.search center:I-loc.search <=> navigate_search
Mujhe:O nazdeeki:B-nearest kiryanay:B-loc.search ki:O dukaan:I-loc.search tk:O jana:O hai:O <=> navigate_nearest_search
Mujhe:O qareeb:B-nearest mein:O groceries:B-loc.search kahan:O se:O milein:O ge:O <=> navigate_nearest_search
Mujhe:O koi:O achi:O kahanay:B-loc.search ki:O jaga:B-loc.search batao:O <=> navigate_search
What:O grocery:B-loc.search stores:I-loc.search are:O here:B-nearest <=> navigate_search
yahan:B-loc.here par:O kon:O kon:O se:O grocery:B-loc.search stores:I-loc.search hain:O <=> navigate_search
D:B-loc.search Area:I-loc.search Qayyumabad:I-loc.search pohanchne:O kitni:O dayr:B-time lagay:O ge:O <=> navigate_time
Hyderabad:B-loc mein:O koi:O achi:O fish:B-loc.search kahanay:I-loc.search ki:O jaga:I-loc.search hai:O <=> navigate_search
Mujhe:O Gulistan:B-toloc e:I-toloc Jauhar:I-toloc tk:O jana:O hai:O <=> navigate_directions
Model:B-toloc town:I-toloc janay:O ke:O liye:O mujhe:O yahan:B-loc.here se:O kis:O taraf:B-directions morhna:I-directions ho:O ga:O <=> navigate_directions
Mujhe:O Usman:B-toloc public:I-toloc school:I-toloc tk:O janay:O ka:O sab:O se:O chota:B-shortestroute rasta:I-shortestroute batao:O <=> navigate_directions_shortestroute
i'm:O in:O pain:O navigate:B-directions me:O to:O the:O nearest:B-nearest hospital:B-loc.search <=> navigate_nearest_directions
Mujhe:O kisi:O qareebi:B-nearest clinic:B-loc.search ka:O rasta:B-directions guide:O karo:O jaldi:O se:O <=> navigate_nearest_directions
mein:O ne:O centauras:B-toloc G:B-fromloc 10:I-fromloc ki:O taraf:B-directions se:O jana:O hai:O <=> navigate_directions
G:B-loc 10:I-loc markaz:I-loc mein:O koi:O clinic:B-loc.search hai:O <=> navigate_search
Vehari:B-loc mein:O faysal:B-loc.search bank:I-loc.search ki:O branch:O kahan:O par:O hai:O <=> navigate_search
Give:O me:O directions:B-directions to:O the:O nearest:B-nearest shopping:B-loc.search center:I-loc.search <=> navigate_nearest_search
mein:O ne:O shopping:O karni:O hai:O yahan:B-loc.here par:O shopping:B-loc.search center:I-loc.search kahan:O par:O hai:O <=> navigate_search
Saeed:B-loc.search book:I-loc.search bank:I-loc.search kahan:O par:O hai:O <=> navigate_search
Search:O for:O nearby:B-nearest ATM:B-loc.search <=> navigate_nearest_search
Allied:B-loc.search bank:I-loc.search branch:O in:O Blue:B-loc Area:I-loc <=> navigate_search
Give:O me:O directions:B-directions to:O the:O nearest:B-nearest grocery:B-loc.search store:I-loc.search <=> navigate_nearest
G:B-loc 11:I-loc markaz:I-loc mein:O koi:O grocery:B-loc.search store:I-loc.search hai:O <=> navigate_search
Leopards:B-toloc Courier:I-toloc Korangi:I-toloc mein:O kis:O taraf:B-directions hai:O <=> navigate_directions
mein:O ne:O madina:B-toloc cash:I-toloc and:I-toloc carry:I-toloc jana:O hai:O <=> navigate_directions
mujhe:O saddar:B-loc mein:O koi:O art:B-loc.search shop:I-loc.search ka:O rasta:B-directions batao:O <=> navigate_directions
meray:O ghar:B-fromloc se:O qareeb:B-nearest doctor:B-loc.search ka:O pata:B-address batao:O <=> navigate_nearest_address
ghkhar:B-loc.search plaza:I-loc.search kahan:O hai:O <=> navigate_search
Mujhe:O hyderi:B-fromloc se:O gul:B-toloc plaza:I-toloc jana:O hai:O <=> navigate_directions
purana:B-loc.search train:I-loc.search station:I-loc.search kahan:O hai:O <=> navigate_search
cricket:B-toloc stadium:I-toloc jana:O hai:O <=> navigate_directions
meri:O gari:O kharab:O ho:O rahi:O hai:O mujhe:O kisi:O qareebi:B-nearest workshop:I-nearest tk:O jana:O hai:O <=> navigate_nearest_search
qareebi:B-nearest petrol:B-loc.search pump:I-loc.search kis:O taraf:B-directions hai:O <=> navigate_nearest_search
Pearl:B-loc.search continental:I-loc.search Rawalpindi:I-loc.search mein:O kahan:O hai:O <=> navigate_search
directions:B-directions to:O cinema:B-loc.search please:O <=> navigate_directions
any:O open:O food:B-loc.search places:I-loc.search in:O the:O area:B-nearest <=> navigate_nearest_search
petrol:B-loc.search station:I-loc.search kitna:O door:B-time hai:O <=> navigate_time
ye:O tool:B-loc.search plaza:I-loc.search kahan:O hai:O <=> navigate_search
closest:B-nearest mosque:B-loc.search <=> navigate_nearest_search
closest:B-nearest park:B-loc.search <=> navigate_nearest_search
margalla:B-loc.search hills:I-loc.search kaise:O jaein:O <=> navigate_directions
directions:B-directions for:O centaurus:B-loc.search <=> navigate_directions
ratta:B-loc.search kahan:O hai:O <=> navigate_search
vet:B-loc.search clinic:I-loc.search kahan:O ho:O ga:O <=> navigate_search
directions:B-directions to:O the:O hospital:B-loc.search <=> navigate_directions
csd:B-loc.search kahan:O hai:O <=> navigate_search
direction:B-directions to:O saddar:B-loc.search <=> navigate_directions
directions:B-directions to:O liaqat:B-loc.search bagh:I-loc.search <=> navigate_directions
directions:B-directions to:O islamabad:B-loc.search airport:I-loc.search <=> navigate_directions
commercial:B-loc mein:O koi:O kahane:B-loc.search ki:O jaga:I-loc.search <=> navigate_search
where:O is:O savour:B-loc.search food:I-loc.search closest:B-nearest to:O me:O <=> navigate_nearest_search
directions:B-directions to:O leprosy:B-loc.search hospital:I-loc.search <=> navigate_directions
directions:B-directions to:O valley:B-loc.search clinic:I-loc.search <=> navigate_directions
directions:B-direcions to:O cardio:B-loc.search hospital:I-loc.search rawalpindi:I-loc.search <=> navigate_directions
is:O there:O any:O dentist:B-loc.search clinic:I-loc.search near:O me:O <=> navigate_nearest_search
any:O continental:B-loc.search restaurants:I-loc.search in:O saddar:B-loc <=> navigate_search
koi:O qareebi:B-nearest acha:O beauty:B-loc.search parlor:I-loc.search bataein:O <=> navigate_nearest_search
depilex:B-loc.search kahan:O hai:O <=> navigate_search
qareebi:B-nearest bakery:B-loc.search ka:O rasta:B-directions bata:O do:O <=> navigate_nearest_directions
meray:O ghar:B-fromloc se:O metro:B-loc.search station:I-loc.search konsa:O qareeb:B-nearest parta:O hai:O <=> navigate_nearest_search
metro:B-toloc station:I-toloc ki:O taraf:B-directions jana:O hai:O <=> navigate_directions
secteriat:B-toloc jana:O hai:O <=> navigate_directions
is:O there:O any:O branch:O of:O habib:B-loc.search bank:I-loc.search in:O saddar:B-loc <=> navigate_search
hotel:B-toloc pearl:I-toloc continental:I-toloc le:O chalein:O <=> navigate_directions
punjab:B-loc.search college:I-loc.search ki:O koi:O branch:O westridge:B-loc mein:O hai:O <=> navigate_search
mujhe:O pharmacy:B-loc.search jana:O hai:O <=> navigate_search
directions:B-directions to:O closest:B-nearest auto:B-loc.search workshop:I-loc.search <=> navigate_nearest_directions
furniture:B-loc.search ki:O dukaanein:I-loc.search kahan:O hongi:O pindi:B-loc mein:O <=> navigate_search
china:B-toloc market:I-toloc tk:O jana:O hai:O <=> navigate_directions
directions:B-directions to:O CMH:B-toloc <=> navigate_directions
MH:B-toloc jana:O hai:O mein:O ne:O <=> navigate_directions
rawalpindi:B-toloc race:I-toloc course:I-toloc ground:I-toloc ki:O taraf:B-directions jana:O hai:O <=> navigate_directions
golf:B-loc.search course:I-loc.search hai:O koi:O pindi:B-loc mein:O <=> navigate_search
mujhe:O cricket:B-loc.search khelni:O hai:O koi:O stadium:I-loc.search hai:O qareeb:B-nearest mein:O <=> navigate_nearest_search
kon:O kon:O se:O schools:B-loc.search hain:O meray:O ghar:B-loc ke:O qareeb:B-nearest <=> navigate_nearest_search
how:O many:O universities:B-loc.search are:O near:B-nearest me:O <=> navigate_nearest_search
PIMS:B-toloc ki:O taraf:B-directions chalo:O <=> navigate_directions
subway:B-loc.search hai:O koi:O pas:B-nearest <=> navigate_nearest_search
KFC:B-loc.search kahan:O hai:O qareeb:B-nearest mein:O <=> navigate_nearest_search
I:B-toloc 8:B-toloc markaz:I-toloc ka:O rasta:B-directions <=> navigate_directions
samoson:B-loc.search ki:O dukaan:I-loc.search kahan:O hogi:O <=> navigate_search
rollin:B-loc.search saddar:I-loc.search mein:O kahan:O hai:O <=> navigate_search
koi:O dollar:B-loc.search shop:I-loc.search hai:O idhar:B-nearest <=> navigate_nearest_search
closest:B-shortestroute way:I-shortestroute to:O the:O hospital:B-loc.search <=> navigate_shortestroute
nearest:B-nearesr petrol:B-loc.search pump:I-loc.search <=> navigate_nearest
is:O there:O any:O good:O bakery:B-loc.search in:O my:O area:B-nearest <=> navigate_nearest_search
nearest:B-nearest park:B-loc.search from:O house:B-loc <=> navigate_nearest_search
is:O there:O any:O eye:B-loc.search specialist:I-loc.search near:B-nearest me:O <=> navigate_nearest_search
saddar:B-loc mein:O kon:O kon:O si:O kapron:B-loc.search ki:O dukaan:I-loc.search hogi:O <=> navigate_search
kon:O kon:O se:O clothing:B-loc.search brands:I-loc.search ki:O shops:I-loc.search hain:O commercial:B-loc mein:O <=> navigate_search
Tench:B-loc.search batta:I-loc.search ka:O rasta:B-directions batao:O <=> navigate_directions
Mujhe:O criket:B-toloc stadium:I-toloc jana:O hai:O <=> navigate_directions
Mujhe:O jinnah:B-toloc park:I-toloc walay:O cineplex:I-toloc mein:O jana:O hai:O <=> navigate_directions
mein:O ne:O cinema:B-loc.search tk:O jana:O hai:O <=> navigate_directions
Habib:B-loc.search bank:I-loc.search ki:O yahan:B-loc.here par:O koi:O branch:O hai:O <=> navigate_search
Islamabad:B-loc mein:O kitne:O cinema:B-loc.search maujood:O hain:O <=> navigate_search
Zoo:B-loc.search kidhar:O hai:O <=> navigate_search
kis:O road:O pe:O rush:O hai:O <=> non_navigation
kon:O c:O roads:O block:O hain:O <=> non_navigation
achay:O qareebi:B-nearest restaurants:B-loc.search konse:O hain:O <=> navigate_search
Blue:B-loc area:I-loc mein:O konse:O parlour:B-loc.search hain:O <=> navigate_search
Mein:O blue:B-fromloc area:I-fromloc se:O F:B-toloc 6:I-toloc markaz:I-toloc kitni:O dayr:B-time me:O pohanch:O jaoun:O ga:O <=> navigate_time
Faisal:B-loc.search masjid:I-loc.search janay:O mein:O kitna:O time:B-time lagay:O ga:O <=> navigate_time
kia:O meray:O qareeb:B-nearest koi:O bakery:B-loc.search hai:O <=> navigate_nearest_search
meray:O aas:B-nearest paas:I-nearest konse:O metro:B-loc.search stations:I-loc.search hain:O <=> navigate_nearest_search
centauras:B-fromloc se:O safa:B-toloc gold:I-toloc mall:I-toloc jana:O hai:O <=> navigate_directions
mein:O pedal:O kitni:O dayr:B-time me:O f:B-toloc 7:I-toloc markaz:I-toloc pohanch:O jaounga:O <=> navigate_time
Achi:O chaye:B-loc.search ke:O jaghein:I-loc.search kon:O c:O hain:O <=> navigate_search
Islamabad:B-fromloc se:O lahore:B-toloc janay:O k:O bus:B-loc.search stations:I-loc.search konse:O hain:O <=> navigate_search
achay:O Italian:B-loc.search restaurants:I-loc.search <=> navigate_search
bacho:B-loc.search ke:O park:I-loc.search konse:O hain:O <=> navigate_search
Khaadi:B-loc.search kahan:O kahan:O hai:O <=> navigate_search
ISE:B-fromloc tower:I-fromloc se:O saudi:B-toloc pak:I-toloc tower:I-toloc pedal:O kitna:O time:B-time lagay:O ga:O <=> navigate_directions
seventh:B-loc.search avenue:B-loc.search khuli:O hai:O <=> non_navigation
meray:O paas:B-nearest kon:O c:O pizza:B-loc.search places:I-loc.search hain:O <=> navigate_search
Monal:B-loc.search ka:O rasta:B-directions khula:O hai:O <=> non_navigation
cycle:O se:O beverly:B-loc.search janay:O mein:O kitna:O time:B-time lagay:O ga:O <=> navigate_time
mein:O ne:O nust:B-toloc jana:O hai:O <=> navigate_directions
baarish:O kay:O kya:O imkanaat:O hain:O <=> non_navigation
mujhe:O chandni:B-toloc chowk:I-toloc jana:O hai:O <=> navigate_directions
mujhe:O shopping:B-loc.search karne:O jana:O hai:O <=> navigate_search
mujhe:O saddar:B-toloc jana:O hai:O <=> navigate_directions
mujhe:O ghar:B-toloc ki:O taraf:B-directions jana:O hai:O <=> navigate_directions
mujhe:O sabzi:B-loc.search lene:O jana:O hai:O <=> navigate_search
mujhe:O transport:B-loc.search service:I-loc.search chahiyay:O <=> non_navigation
mujhe:O centaurus:B-toloc jana:O hai:O <=> navigate_directions
yahan:B-loc.here kahin:O paas:B-nearest tcs:B-loc.search maujood:O hai:O <=> navigate_nearest_search
mujhe:O namaz:B-loc.search parhne:O jana:O hai:O <=> navigate_search
yahan:B-loc.here kahin:O gas:B-loc.search petrol:I-loc.search pump:I-loc.search hai:O <=> navigate_search
mujhe:O bhook:O lagi:O hai:O <=> non_navigation
raja:B-loc.search bazar:I-loc.search kitna:O door:B-time hai:O <=> navigate_time
mujhe:O careem:O book:O karani:O hai:O <=> non_navigation
meray:O nazdeek:B-nearest gym:B-loc.search kidar:O hai:O <=> navigate_nearest_search
saddar:B-fromloc se:O g:B-toloc 10:I-toloc tk:O kitne:B-distance kilometers:I-distance rasta:I-distance hai:O <=> navigate_distance
kia:O saddar:B-loc.search mein:O rush:O hai:O <=> navigate_traffic
mujhe:O kahana:B-loc.search kahana:O hai:O <=> navigate_search
aj:O kya:O tareek:O hai:O <=> non_navigation
mein:O ne:O ghar:B-loc.housenumber 14:I-loc.housenumber gali:B-loc.streetnumber 5:I-loc.streetnumber mein:O jana:O hai:O <=> navigate_directions
Mujhe:O airport:B-toloc jana:O hai:O H:B-fromloc 13:I-fromloc se:O <=> navigate_directions
Meher:B-toloc Apartments:I-toloc H:I-toloc 13:I-toloc ka:O rasta:B-directions dikhao:O <=> navigate_directions
Mujhe:O NUST:B-fromloc se:O F:B-toloc 8:I-toloc Markaz:I-toloc janay:O mein:O kitni:O dayr:B-time laggi:O gi:O <=> navigate_time
Mujhe:O NUST:B-fromloc se:O F:B-toloc 8:I-toloc ka:O rasta:B-directions batao:O <=> navigate_directions
NUST:B-loc.search Chalo:O <=> navigate_directions
NUST:B-loc.search wapis:O chalo:O <=> navigate_directions
Abhi:O meray:O sab:O se:O qareeb:B-nearest konsa:O McDonalds:B-loc.search khula:O hai:O <=> navigate_nearest_search
Meray:O samne:O sab:O se:O qareeb:B-nearest McDonalds:B-loc.search konsa:O khula:O hai:O <=> navigate_nearest_search
Is:O waqt:O meray:O qareeb:B-nearest konse:O restaurants:B-loc.search khulay:O hain:O <=> navigate_search
Murree:B-toloc pohanchne:O mein:O kitni:O dayr:B-time lagay:O ge:O abhi:O <=> navigate_time
yahan:B-loc.here se:O Murree:B-toloc pohanchne:O mein:O kitni:O dayr:B-time lagay:O gi:O <=> navigate_time
Mujhe:O sab:O se:O chote:B-shortestroute rastay:I-shortestroute se:O airport:B-toloc pohancha:O do:O <=> navigate_shortestroute
Mujhe:O jald:B-shortestroute se:I-shortestroute jald:I-shortestroute airport:B-toloc pohancha:O do:O <=> navigate_shortestroute
Mujhe:O jaldi:B-shortestroute se:O airport:B-toloc pohancha:O do:O <=> navigate_shortestroute
mein:O ne:O airport:B-toloc jana:O hai:O sab:O se:O chota:B-shortestroute rasta:I-shortestroute udhar:O ka:O dhoond:O do:O <=> navigate_shortestroute
Meray:O qareeb:B-nearest abhi:O konse:O restaurants:B-loc.search khulay:O hain:O <=> navigate_nearest_search
Mujhe:O ghar:B-toloc le:O chalo:O <=> navigate_directions
mein:O ne:O ghar:B-toloc wapis:O jana:O hai:O <=> navigate_directions
Daftar:B-toloc pohanchao:O jaldi:B-shortestroute <=> navigate_shortestroute
meri:B-loc.here location:I-loc.here se:O Lahore:B-toloc janay:O mein:O kitnay:O ghante:B-time lagein:O ge:O <=> navigate_time
meri:B-loc.here location:I-loc.here se:O Karachi:B-toloc janay:O mein:O kitnay:O ghante:B-time lagein:O ge:O <=> navigate_time
meri:B-loc.here location:I-loc.here se:O Rawalpindi:B-toloc janay:O mein:O kitnay:O ghante:B-time lagein:O ge:O <=> navigate_time
meri:B-loc.here location:I-loc.here se:O Jhelum:B-toloc janay:O mein:O kitnay:O ghante:B-time lagein:O ge:O <=> navigate_time
meri:B-loc.here location:I-loc.here se:O Quetta:B-toloc janay:O mein:O kitnay:O ghante:B-time lagein:O ge:O <=> navigate_time
meri:B-loc.here location:I-loc.here se:O Hyderabad:B-toloc janay:O mein:O kitnay:O ghante:B-time lagein:O ge:O <=> navigate_time
meri:B-loc.here location:I-loc.here se:O Kaghan:B-toloc janay:O mein:O kitnay:O ghante:B-time lagein:O ge:O <=> navigate_time
meri:B-loc.here location:I-loc.here se:O Sawat:B-toloc janay:O mein:O kitnay:O ghante:B-time lagein:O ge:O <=> navigate_time
yahan:B-loc.here se:O Pakistan:B-loc.search hotel:I-loc.search kitna:O door:B-time hai:O <=> navigate_time
yahan:B-loc.here se:O serena:B-toloc hotel:I-toloc kitna:O door:B-time hai:O <=> navigate_time
yahan:B-loc.here se:O pearl:B-toloc continental:I-toloc hotel:I-toloc kitna:O door:B-time hai:O <=> navigate_time
meray:O aas:B-nearest paas:I-nearest sab:O se:O acha:O pizza:B-loc.search kahan:O se:O milay:O ga:O <=> navigate_nearest_search
meray:O aas:B-nearest paas:I-nearest sab:O se:O acha:O pasta:B-loc.search kahan:O se:O milay:O ga:O <=> navigate_nearest_search
meray:O aas:B-nearest paas:I-nearest sab:O se:O acha:O lasagna:B-loc.search kahan:O se:O milay:O ga:O <=> navigate_nearest_search
meray:O aas:B-nearest paas:I-nearest sab:O se:O acha:O biryani:B-loc.search kahan:O se:O milay:O gi:O <=> navigate_nearest_search
meray:O aas:B-nearest paas:I-nearest sab:O se:O acha:O chicken:B-loc.search roast:I-loc.search kahan:O se:O milay:O ga:O <=> navigate_nearest_search
airport:B-toloc yahan:B-loc.here se:O kitna:O door:B-time hai:O <=> navigate_time
Islamabad:B-fromloc se:O Lahore:B-toloc janay:O tk:O ke:O liya:O sab:O se:O chota:B-shortestroute rasta:I-shortestroute <=> navigate_shortestroute
mein:O ne:O Waris:B-toloc kahan:I-toloc Rawalpindi:I-toloc jana:O hai:O <=> navigate_directions
mein:O ne:O E:B-toloc 11:I-toloc Islamabad:I-toloc jana:O hai:O <=> navigate_directions
mein:O ne:O commercial:B-toloc market:I-toloc jana:O <=> navigate_directions
mein:O ne:O ghar:B-toloc jana:O hai:O <=> navigate_directions
lahore:B-toloc janay:O mein:O kitni:O dayr:B-time lagay:O gi:O <=> navigate_time
islamabad:B-loc ka:O best:O chai:B-loc.search spot:I-loc.search <=> navigate_search
islamabad:B-loc ka:O best:O paratha:B-loc.search spot:I-loc.search <=> navigate_search
mujhe:O andy:B-loc.search wala:I-loc.search burger:I-loc.search <=> navigate_search
mujhe:O mama:B-loc.search ke:O paas:O jana:O hai:O <=> navigate_search
H:B-toloc 11:I-toloc se:O chota:B-shortestroute rasta:I-shortestroute <=> navigate_shortestroute
medical:B-loc.search store:B-loc.search jana:O hai:O <=> navigate_directions
furuor:B-loc.search store:B-loc.search kahan:O <=> navigate_search
saddar:B-toloc jana:O hai:O <=> navigate_directions
sab:O se:O nazdeek:B-nearest dwatson:B-loc.search ka:O store:O konsa:O hai:O <=> navigate_nearest_search
mujhe:O bhook:O lagi:O hai:O <=> non_navigation
raja:B-toloc bazar:I-toloc kitna:O door:B-time hai:O <=> navigate_time
one:B-toloc store:I-toloc ki:O location:O batao:O <=> navigate_search
mainay:O saddar:B-toloc jana:O hai:O <=> navigate_directions
mainay:O ghar:B-toloc jana:O hai:O <=> navigate_directions
mainay:O seecs:B-toloc jana:O hai:O <=> navigate_directions
saddar:B-fromloc se:O seecs:B-tloc kitna:O fasla:B-distance hai:O <=> navigate_distance
mainay:O multan:B-toloc jana:O hai:O <=> navigate_directions
multan:B-fromloc se:O pindi:B-toloc tk:O sab:O se:O chota:B-shortestroute fasla:I-shortestroute konsa:O hai:O <=> navigate_shortestroute
yahan:B-loc.here say:O qareeb:B-nearest haspataal:B-loc.search konsa:O hai:O <=> navigate_nearest_search
yahan:B-loc.here say:O qareeb:B-nearest pharmacy:B-loc.search konsi:O hai:O <=> navigate_nearest_search
Islamabad:B-fromloc say:O Peshawar:B-toloc janay:O ka:O sab:O se:O qareebi:B-shortestroute rasta:I-shortestroute konsa:O hai:O <=> navigate_shortestroute
yahan:B-loc.here say:O sab:O se:O qareeb:B-nearest grocery:B-loc.search store:I-loc.search konsa:O hai:O <=> navigate_nearest_search
Golra:B-toloc chowk:I-toloc yahan:B-loc.here say:O kitna:O door:B-time hai:O <=> navigate_time
F:B-toloc 11:B-toloc yahan:B-loc.here se:O kitna:O door:B-time hai:O <=> navigate_time
Meray:O qareeb:B-nearest sab:O se:O acha:O hotel:B-loc.search konsa:O hai:O <=> navigate_nearest_search
is:O time:O McDonald's:B-loc.search khula:O hai:O <=> navigate_search
yahan:B-loc.here say:O F:B-toloc 10:I-toloc janay:O mein:O kitni:O dayr:B-time lagay:O gi:O <=> navigate_time
Is:O time:O sab:O se:O qareebi:B-nearest Burger:B-loc.search King:I-loc.search janay:O mein:O kitni:O dayr:B-time lagay:O gi:O <=> navigate_time
mein:O ne:O Nandos:B-toloc jana:O hai:O <=> navigate_directions
mein:O ne:O Gloria:B-toloc jeans:I-toloc jana:O hai:O <=> navigate_directions
mein:O ne:O Taytos:B-toloc F:I-toloc 7:I-toloc jana:O hai:O <=> navigate_directions
mein:O ne:O G:B-toloc 13:I-toloc markaz:I-toloc jana:O hai:O <=> navigate_directions
mein:O ne:O Jinnah:B-toloc Super:I-toloc jana:O hai:O <=> navigate_directions
mein:O ne:O Faisal:B-toloc Masjid:I-toloc jana:O hai:O <=> navigate_directions
Meray:O say:O sab:O se:O qareeb:B-nearest printing:B-loc.search shop:B-loc.search kahan:O hai:O <=> navigate_nearest_search
Peshawar:B-fromloc say:O Karachi:B-toloc ka:O sab:O se:O chota:B-shortestroute rasta:I-shortestroute konsa:O hai:O <=> navigate_shortestroute
mein:O ne:O ghar:B-toloc jana:O hai:O <=> navigate_directions
Dera:B-toloc Ismail:I-toloc kahan:I-toloc janay:O ka:O shortest:B-shortestroute route:I-shortestroute kya:O hai:O <=> navigate_shortestroute
mein:O ne:O G:B-toloc.sector 10:I-toloc.sector 4:I-loc.sector street:B-loc.streetnumber 59:I-streetnumber jana:O hai:O <=> navigate_directions
kya:O mein:O ne:O MC:B-toloc donalds:I-toloc jana:O hai:O <=> navigate_directions
kya:O mein:O ne:O school:B-toloc jana:O hai:O <=> navigate_directions
kya:O hum:O ne:O murree:B-toloc jana:O hai:O <=> navigate_directions
Islamabad:B-fromloc se:O Quetta:B-toloc janay:O ka:O sn:O se:O chota:B-shortestroute rasta:I-shortestroute kya:O hai:O <=> navigate_shortestroute
Pakistan:B-fromloc se:O America:B-toloc janay:O ka:O sab:O se:O chota:B-shortestroute rasta:I-shortestroute kya:O hai:O <=> navigate_shortestroute
Pakistan:B-loc ka:O sab:O se:O mashhoor:O hotel:B-loc.search konsa:O hai:O <=> navigate_search
Badshahi:B-loc.search masjid:I-loc.search kahan:O hai:O <=> navigate_search
kya:O shahi:B-loc.search qilla:I-loc.search Lahore:B-loc mein:O hai:O <=> navigate_search
Shahi:B-loc.search qilla:I-loc.search kahan:O hai:O <=> navigate_search
Faisal:B-loc.search masjid:B-loc.search kis:O jaga:B-loc py:O hai:O <=> navigate_search
Kya:O aap:O mujy:O faisal:B-toloc masjid:I-toloc ka:O rasta:B-directions bata:O sakty:O hain:O <=> navigate_directions
NUST:B-loc.search kon:O se:O sector:B-address mein:O hai:O <=> navigate_search_address
Islamic:B-loc.search university:I-loc.search kahan:O hai:O <=> navigate_search
Islamia:B-loc.search college:I-loc.search kahan:O hai:O <=> navigate_search
Peshawar:B-loc.search mor:I-loc.search ka:O rasta:B-directions kya:O hai:O <=> navigate_directions
Murree:B-loc.search road:I-loc.search kahan:O hai:O <=> navigate_search
School:B-fromloc se:O ghar:B-toloc ka:O qareeb:B-shortestroute rasta:B-shortestroute konsa:O hai:O <=> navigate_shortestroute
Karachi:B-toloc Islamabad:B-fromloc se:O kitna:O door:B-time hai:O <=> navigate_time
qareebi:B-nearest masjid:B-loc.search kis:O taraf:B-directions hai:O <=> navigate_nearest_search
Tahzeeb:B-toloc ka:O rasta:B-directions bata:O do:O <=> navigate_directions
G:B-toloc 13:I-toloc kis:O taraf:B-directions hai:O <=> navigate_directions
F:B-loc 7:I-loc mein:O petrol:B-loc.search pump:I-loc.search ka:O rasta:B-directions bata:O do:O <=> navigate_directions
Naran:B-toloc kitna:O door:B-time hai:O <=> navigate_time
Islamabad:B-fromloc say:O Hunza:B-toloc valley:I-toloc ka:O rasta:B-directions bata:O do:O <=> navigate_directions
Islamabad:B-fromloc say:O karachi:B-toloc janay:O ke:O liye:O konsa:O rasta:B-shortestroute qareeb:I-shortestroute hai:O <=> navigate_shortestroute
F:B-toloc 8:I-toloc ka:O rasta:B-directions jo:O margalla:B-fromloc highway:I-fromloc ko:O istimal:O karta:O ho:O <=> navigate_directions
G:B-toloc 15:B-toloc ka:O asaan:B-shortestroute rasta:I-shortestroute bata:O do:O <=> navigate_shortestroute
G:B-loc 11:I-loc markaz:I-loc mein:O Gloria:B-loc.search Jeans:I-loc.search ka:O rasta:B-directions kya:O hai:O <=> navigate_directions
HBL:B-loc.search kai:O kitni:O bank:O marai:O qareeb:B-nearest hai:O <=> navigate_nearest_search
Metro:B-loc.search station:I-loc.search highlight:O kar:O dijiye:O <=> navigate_search
F:B-loc.sector 10:I-loc.sector 4:I-loc.sector street:B-loc.streetnumber 47:I-loc.streetnumber jana:O hai:O <=> navigate_directions
Margalla:B-toloc Sports:I-toloc Complex:I-toloc ka:O rasta:B-directions bata:O do:O <=> navigate_directions
Sports:B-toloc complex:I-toloc ka:O rasta:B-directions bata:O do:O <=> navigate_directions
Capital:B-loc.search park:I-loc.search ka:O qareebi:B-nearest gate:I-loc.search konsa:O hai:O <=> navigate_nearest
Hyderabadi:B-toloc chatkara:I-toloc restaurant:I-toloc kis:O taraf:B-directions hai:O <=> navigate_directions
TCS:B-loc.search ka:O shop:I-loc.search <=> navigate_search
qareebi:B-nearest Police:B-loc.search station:I-loc.search ka:O rasta:B-directions forun:B-shortestroute bata:O do:O <=> navigate_nearest_directions
Chief:B-toloc commissioner:I-toloc ka:O office:I-toloc kis:O taraf:B-directions hai:O <=> navigate_directions
yahan:B-loc.here se:O university:B-toloc tk:O ka:O rasta:B-directions kya:O hai:O <=> navigate_directions
nazdeek:B-nearest tareen:I-nearest shopping:B-loc.search mall:I-loc.search ka:O rasta:B-distance kitna:I-distance hai:O <=> navigate_nearest_search
CMH:B-toloc hospital:I-toloc kitna:O door:B-time hai:O <=> navigate_time
range:B-toloc road:I-toloc saddar:I-toloc jana:O hai:O <=> navigate_directions
islamabad:B-toloc janay:O k:O liye:O konsa:O rasta:B-directions block:O nahi:O hai:O <=> navigate_directions
railway:B-fromloc station:I-fromloc se:O commercial:B-toloc market:I-toloc kitni:O door:B-time hai:O <=> navigate_time
E:B-toloc 11:I-toloc 4:I-toloc jana:O hai:O <=> navigate_directions
Adyala:B-fromloc Road:I-toloc se:O PAF:B-toloc Base:I-toloc tk:O ka:O sab:O se:O chota:B-shortestroute rasta:I-shortestroute <=> navigate_shortestroute
okara:B-loc se:O nazdeek:B-nearest tareen:I-nearest bus:B-loc.search stop:I-loc.search <=> navigate_nearest_search
yahan:B-loc.here se:O Safa:B-toloc Gold:I-toloc Mall:I-toloc tk:O ka:O rasta:B-distance kitna:I-distance hai <=> navigate_distance
AFIP:B-loc se:O nazdeek:B-nearest tareen:I-nearest murre:B-loc.search road:I-loc.search metro:I-loc.search station:I-loc.search konsa:O hai:O <=> navigate_nearest_search
cricket:B-toloc stadium:I-toloc jana:O hai:O <=> navigate_directions
sab:O se:O door:O miniso:B-loc.search ki:O shop:I-loc.search kahan:O hai:O <=> navigate_search
yahan:B-loc.here se:O labortory:B-loc.search kitni:O door:B-time hai:O <=> navigate_time
ghar:B-toloc ponchny:O ma:O kitna:O time:B-time lagay:O ga:O <=> navigate_time
mein:O ne:O H:B-loc.housenumber number:I-loc.housenumber 256:I-loc.housenumber Street:B-loc.streetnumber number:I-loc.streetnumber 89:I-loc.streetnumber F:B-loc.sector 7:I-loc.sector 9:I-loc.sector Jana:O hai:O <=> navigate_directions
mein:O ne:O poly:B-toloc clinic:I-toloc jana:O hai:O <=> navigate_directions
Sir:B-fromloc Syed:I-fromloc College:I-fromloc se:O KFC:B-toloc Saddar:I-toloc jana:O hai:O <=> navigate_directions
sab:O se:O qareeb:B-nearest pizza:Bloc.search kahan:O se:O milay:O ga:O <=> navigate_nearest_search
NUST:B-fromloc se:O Domino's:B-toloc G:B-toloc 11:I-toloc ka:O rasta:B-directions <=> navigate_directions
NUST:B-fromloc se:O Pizza:B-toloc hut:I-toloc tk:O kitna:O rush:O hai:O <=> navigate_directions
NUST:B-fromloc se:O Pizza:B-toloc Hut:I-toloc F:I-toloc 10:I-toloc tk:O pohanchtay:O hoye:O kitna:O time:B-time lagay:O ga:O <=> navigate_directions
Aas:B-nearest paas:I-nearest restaurants:B-loc.search kahan:O hain:O <=> navigate_nearest_search
sab:O se:O qareebi:B-nearest restaurant:B-loc.search ka:O rasta:B-directions dikha:O do:O pls:O <=> navigate_nearest_search
Meri:B-loc.here location:I-loc.here se:O F:B-toloc 10:I-toloc ka:O sab:O se:O taiz:B-shortestroute rasta:I-shortestroute konsa:O hai:O <=> navigate_shortestroute
Meri:B-loc.here location:I-loc.here se:O F:B-toloc 11:I-toloc janay:O ka:O sab:O se:O chota:B-shortestroute rasta:I-shortestroute konsa:O hai:O <=> navigate_shortestroute
Kashmir:B-loc.search Highway:I-loc.search walay:O rastay:O par:O kitna:O rush:O hai:O <=> navigate_search
ATM:B-fromloc say:O hotay:O hoye:O Taytos:B-toloc jana:O hai:O <=> navigate_directions
Chinese:B-loc.search kahanay:O ka:O mood:O hoo:O raha:O hai:O <=> navigate_search
Mujhe:O ghar:B-toloc jana:O hai:O <=> navigate_directions
Main:O ne:O McDonald's:B-toloc se:O nashta:O karna:O hai:O rasta:B-directions nai:O pata:O <=> navigate_directions
G:B-toloc 13:I-toloc 1:I-toloc ka:O rasta:B-directions koi:O bata:O do:O <=> navigate_directions
ISSC:B-loc.search H:I-loc 11:I-loc mein:O hai:O <=> navigate_search
H:B-loc.search 11:I-loc.search kahan:O hai:O <=> navigate_search
Police:B-loc.search Lines:B-loc.search Lahore:I-loc.search mein:O bhi:O hai:O <=> navigate_search
Hum:O ne:O Cafe:B-toloc 1989:I-toloc jana:O hai:O <=> navigate_directions
Butt:B-loc.search Karahi:I-loc.search original:O wali:O konsi:O hai:O <=> navigate_search
F:B-toloc 10:I-toloc ka:O rasta:B-directions batao:O <=> navigate_directions
Lahore:B-toloc right:O ki:O taraf:B-directions hai:O ya:O left:O ki:O taraf:B-directions <=> navigate_directions
Dwatson:B-loc.search kya:O F:B-loc 11:I-loc mein:O hai:O <=> navigate_search
Pizza:B-toloc Hut:I-toloc le:O chalo:B-directions <=> navigate_directions
Biryani:B-toloc Hut:I-toloc le:O chalo:B-directions <=> navigate_directions
Biryani:B-loc.search ki:O best:O jaga:I-loc.search konsi:O hai:O <=> navigate_search
Best:O Biryani:B-loc.search kahan:O se:O milti:O hai:O <=> navigate_search
sab:O se:O qareeb:B-nearest Coffee:B-toloc Planet:I-toloc kahan:O hai:O <=> navigate_nearest_search
Monal:B-toloc jana:O hai:O <=> navigate_directions
Best:O pizza:B-loc.search kahan:O se:O milay:O ga:O <=> navigate_search
Islamabad:B-toloc G:B-toloc 13:I-toloc ka:O rasta:O <=> navigate_directions
NUST:B-loc.search ka:O area51:I-loc.search kahan:O hai:O <=> navigate_search
Islamabad:B-fromloc se:O multan:B-toloc janay:O k:O lia:O konsa:O route:B-shortestroute behtar:I-shortestroute hai:O <=> navigate_shortestroute
Faisal:O movers:O say:O Multan:B-toloc jana:O behtar:O hai:O ya:O Daewoo:O se:O <=> non_navigation
Sareena:B-loc.search hotel:I-loc.search ki:O location:O bataein:O please:O <=> navigate_search
NUST:B-loc.search ka:O gate:I-loc.search 10:I-loc.search band:O hai:O ya:O khula:O <=> navigate_search
Aj:O Islamabad:B-loc.search ma:O kon:O konse:O road:O block:O hain:O <=> non_navigation
Barai:O meharbani:O Nust:B-toloc cafeteria:I-toloc 1:I-toloc ka:O rasta:B-directions bataein:O <=> navigate_directions
Pizza:B-loc.search ki:O best:O deals:O kahan:O available:O hain:O <=> navigate_search
Centuras:B-toloc mall:I-toloc ka:O NUST:B-fromloc se:O qareeb:B-shortestroute tareen:I-shortestroute rasta:I-shortestroute btain:O <=> navigate_shortestroute
Multan:B-loc.search Faisal:I-loc.search movers:I-loc.search ka:O terminal:O bataein:O <=> navigate_search
Daewoo:B-loc.search Islamabad:I-loc.search terminal:O ki:O location:O bataein:O <=> navigate_search
Faisal:B-loc.search Movers:I-loc.search or:O Daewoo:B-loc.search ka:O distance:B-distance bataein:O <=> navigate_distance
Islamabad:B-toloc Airport:I-toloc ki:O sab:O se:O nazdeek:B-nearest location:O konsi:O <=> navigate_nearest_search
Buy1:B-loc.search get:I-loc.search 1:I-loc.search pizza:I-loc.search kahan:O milay:O ga:O <=> navigate_search
11:O 11:O ki:O sale:O kahan:O kahan:O lagi:O <=> non_navigation
Nishat:B-loc.search linen:I-loc.search ki:O location:O bataein:O <=> navigate_search
Limelight:B-loc.search ki:O location:O bataein:O <=> navigate_search
Multan:B-loc.search ma:O pizzaHut:I-loc.search ki:O location:O bataein:O <=> navigate_search
Nearest:B-nearest Petrol:B-loc.search pump:I-loc.search ki:O location:O bataein:O <=> navigate_nearest_search
sab:O se:O nazdeek:B-nearest mall:B-loc.search konsa:O hai:O NUST:B-loc se:O <=> navigate_nearest_search
Aj:O kon:O konsi:O road:O block:O hain:O <=> non_navigation
Kashmir:B-loc.search Highway:I-loc.search py:O traffic:O block:O hai:O ya:O nahi:O <=> navigate_search
mein:O ne:O F:B-loc.sector 8:I-loc.sector street:B-loc.streetnumber number:I-loc.streetnumber 43:I-loc.streetnumber jana:O hai:O <=> navigate_directions
NUST:B-fromloc se:O Murree:B-toloc tk:O ka:O fasla:B-distance kitna:O hai:O <=> navigate_distance
BUTT:B-loc.search KARAHI:I-loc.search restaurant:I-loc.search ke:O reviews:O kya:O hain:O <=> navigate_search
G:B-fromloc 11:I-fromloc se:O NUST:B-toloc car:O pe:O navigate:B-directions kardein:O <=> navigate_directions
nearest:B-nearest restaurant:B-loc.search search:O kardein:O <=> navigate_nearest_search
meray:B-loc.here current:I-loc.here location:I-loc.here reload:O kardein:O <=> navigate_search
yahan:B-loc.here se:O Pir:B-toloc Wadhae:I-toloc kitna:O door:B-time hai:O <=> navigate_time
yahan:B-loc.here pe:O Pizza:B-loc.search shop:I-loc.search kidhar:O hai:O <=> navigate_search
yahan:B-loc.here pe:O qareeb:B-nearest bus:B-loc.search adda:I-loc.search kitne:O door:B-time hai:O <=> navigate_time
islamabad:B-loc ki:O mashoor:O ghoomne:B-loc.search ki:O jaga:I-loc.search kon:O kon:O si:O hain:O <=> navigate_search
yahan:B-loc.here pe:O churiya:B-loc.search ghar:I-loc.search hai:O <=> navigate_search
Centauras:B-toloc mall:I-toloc ko:O navigate:B-directions karein:O <=> navigate_directions
F:B-loc.search 9:I-loc.search park:I-loc.search ki:O total:O area:O kitne:O hai:O <=> navigate_search
kashmir:B-loc.search highway:I-loc.search pe:O traffic:O k:O kya:O sorathal:O hai:O <=> navigate_search
Monal:B-toloc road:O se:O janay:O k:O liye:O navigate:B-directions kardein:O <=> navigate_directions
NUST:B-loc se:O qareeb:B-nearest tire:B-loc.search puncture:I-loc.search wala:O kidhar:O hai:O <=> navigate_nearest_search
Pindi:O coaches:O larkana:B-toloc janay:O k:O liye:O kya:O timing:O hai:O <=> non_navigation
yahan:B-loc.here se:O qareeb:B-nearest kitne:O door:B-time Pakistan:B-toloc Mornument:B-toloc hai:O <=> navigate_time
G10:B-fromloc se:O Cougar:B-toloc clothing:I-toloc ki:O shops:I-toloc kidhar:O hai:O <=> navigate_directions
yahan:B-loc.here pe:O easy:B-loc.search load:I-loc.search mil:O jaye:O ga:O <=> navigate_search
NUST:B-fromloc Razi:I-fromloc 2:I-fromloc Hostels:I-fromloc se:O Mandi:B-toloc Morr:I-toloc Bus:I-toloc Stand:I-toloc jana:O hai:O <=> navigate_directions
Mujhe:O NUST:B-fromloc se:O Daewoo:B-toloc bus:I-toloc stand:I-toloc Rawalpindi:I-toloc jana:O hai:O <=> navigate_directions
Mujhe:O Markaz:B-toloc G:I-toloc 11:I-toloc jana:O hai:O <=> navigate_directions
NUST:B-fromloc se:O Allergy:B-toloc Hospital:I-toloc Chak:I-toloc Shahzad:I-toloc Islamabad:I-toloc janay:O ka:O sub:O se:O chota:B-shortestroute rasta:I-shortestroute kya:O hai:O <=> navigate_directions
Rawalpindi:B-fromloc mein:O I:I-fromloc 8:I-fromloc NUST:B-toloc H:I-toloc 12:I-toloc se:O kitni:O door:B-time hai:O <=> navigate_time
Islamabad:B-fromloc se:O Gujrat:B-toloc janay:I-toloc ke:O liye:O sub:O se:O qareeb:B-nearest tareen:I-nearest Bus:B-loc.search Station:I-loc.search kahan:O pe:O hai:O <=> navigate_nearest_search
Gujrat:B-loc mein:O Aleena:B-loc.search Center:I-loc.search kahan:O par:O hai:O <=> navigate_search
Islamabad:B-loc mein:O LMKT:B-toloc Company:I-toloc ka:O main:I-toloc office:I-toloc NUST:B-fromloc se:O kitni:O door:B-time hai:O <=> navigate_time
Bhimber:B-fromloc Road:I-fromloc Government:I-fromloc Zamindar:I-fromloc College:I-fromloc se:O UOG:B-toloc kitni:O door:B-time hai:O <=> navigate_time
Railway:B-toloc station:I-toloc yahan:B-loc.here se:O kitna:O door:B-time hai:O <=> navigate_time
Islamabad:B-loc mein:O Ranchers:B-loc.search ki:O sab:O se:O bahtreen:O branch:O kahan:O par:O hai:O <=> navigate_search
Lahore:B-loc mein:O Systems:B-loc.search Company:I-loc.search ka:O address:B-address kya:O hai:O <=> navigate_address
Islamabad:B-loc mein:O NUST:B-fromloc se:O Air:B-toloc university:I-toloc ka:O kitna:O fasla:B-distance hai:O <=> navigate_distance
Pakistan:B-loc.search Post:I-loc.search Office:I-loc.search ki:O islamabad:B-loc mein:O branch:O kahan:O par:O hai:O <=> navigate_search
mein:O ne:O wapda:B-fromloc town:I-fromloc se:O F:B-toloc 10:I-toloc Mcdonald's:I-toloc jana:O hai:O <=> navigate_directions
H:B-loc 13:I-loc mein:O Capital:I-loc.search Hostels:I-loc.search ki:O street:B-address number:I-address kya:O hai:O <=> navigate_address
Lahore:B-loc mein:O Technosoft:B-loc.search Company:I-loc.search kahan:O par:O hai:O <=> navigate_search
Islamabad:B-loc mein:O sub:O se:O acha:O pizza:B-loc.search kahan:O se:O milta:O hai:O <=> navigate_search
Bacho:O ke:O liye:O sub:O se:O behtreen:O chirya:B-loc.search ghar:B-loc.search Lahore:B-loc mein:O kahan:O hai:O <=> navigate_search
Dominos:B-loc.search or:O Pizza:B-loc.search Hut:I-loc.search mein:O se:O zada:O behtar:O konsa:O hai:O <=> navigate_search
mein:O ne:O G:B-toloc 11:I-toloc markaz:I-toloc jana:O hai:O <=> navigate_directions
Faizabad:B-fromloc se:O Nust:B-toloc H:I-toloc 12:I-toloc jana:O hai:O <=> navigate_directions
FB-loc 7:I-loc markaz:I-loc se:O acha:O steak:B-loc.search kahan:O se:O milta:O hai:O <=> navigate_search
Nust:B-fromloc H:I-fromloc 12:I-fromloc se:O Giga:B-toloc Mall:I-toloc janay:O ka:O sab:O se:O chota:B-shortestroute rasta:I-shortestroute konsa:O hai:O <=> navigate_shortestroute
Mujhe:O is:B-loc.here jaga:I-loc.here se:O rawalpindi:B-toloc laal:I-toloc kurti:I-toloc jana:O hai:O <=> navigate_directions
Sialkot:B-fromloc se:O Faisal:B-toloc masjid:I-toloc konsa:O rasta:B-directions jata:O hai:O <=> navigate_directions
Islamabad:B-fromloc se:O Karachi:B-toloc sab:O se:O araam:O deh:O rasta:B-directions konsa:O hai:O <=> navigate_directions
G:B-toloc 8:I-toloc markaz:I-loc mein:O Islamabad:I-toloc diagnostic:I-toloc center:I-toloc jana:O hai:O <=> navigate_directions
mujhe:O Shifa:B-toloc International:I-toloc Hospital:I-toloc Islamabad:I-toloc jana:O hai:O <=> navigate_directions
Safa:B-toloc Gold:I-toloc Mall:I-toloc yahan:B-loc.here se:O kitni:O door:B-time hai:O <=> navigate_time
yahan:B-loc.here se:O sab:O se:O qareeb:B-nearest courier:B-loc.search service:I-loc.search konsi:O hai:O <=> navigate_nearest_search
mein:O ne:O suzuki:B-toloc showroom:I-toloc jana:O hai:O <=> navigate_directions
mein:O ne:O F:B-loc.sector 8:I-loc.sector street:B-loc.streetnumber 20:I-loc.streetnumber jana:O hai:O <=> navigate_directions
mein:O ne:O Rawalpindi:B-toloc Dheri:I-toloc hassan:I-toloc Abad:I-toloc jana:O hai:O <=> navigate_directions
yahan:B-loc.here se:O Nust:B-toloc H:I-toloc 12:I-toloc SEECS:I-toloc janay:O mein:O kitna:O time:B-time lag:O skta:O hai:O <=> navigate_time
G:B-loc 11:I-loc markaz:I-loc mein:O Dominos:B-loc.search jana:O hai:O <=> navigate_directions
F:B-toloc 10:I-toloc Quetta:I-toloc Tea:I-toloc and:I-toloc Teas:I-toloc jana:O hai:O <=> navigate_directions
yahan:B-loc.here sab:O se:O qareeb:B-nearest Junaid:B-loc.search Jamsed:I-loc.search kahan:O hai:O <=> navigate_nearest_search
sab:O se:O qareeb:B-nearest Gul:B-loc.search Ahmed:I-loc.search pe:O chalo:O <=> navigate_nearest_search
I:B-fromloc 8:I-fromloc markaz:I-fromloc se:O F:B-toloc 7:I-toloc Rosters:I-toloc janay:O mein:O kitna:O time:B-time lagay:O ga:O <=> navigate_time
mein:O ne:O ghar:B-toloc jana:O hai:O <=> navigate_directions
mein:O ne:O market:B-loc.search jana:O hai:O <=> navigate_directions
Mujhey:O Tayto's:B-toloc jana:O hai:O <=> navigate_directions
Mera:O bhai:O China:O se:O aa:O raha:O hai:O mein:O ne:O usko:O airport:B-toloc se:O pick:O karny:O jana:O hai:O <=> navigate_directions
26:B-toloc number:I-toloc bus:I-toloc stop:I-toloc <=> navigate_directions
0:B-loc.search point:I-loc.search kahan:O hai:O <=> navigate_search
Faisal:B-loc.search Masjid:I-loc.search khuli:O hai:O <=> navigate_search
Mujhey:O seecs:B-fromloc se:O C1:B-toloc jana:O hai:O <=> navigate_directions
Sariya:B-toloc chowk:I-toloc le:O kar:O jao:O <=> navigate_directions
Murree:B-toloc ka:O rasta:B-directions dikhao:O <=> navigate_directions
Sakardu:B-toloc tk:O yahan:B-loc.here se:O kitna:O fasla:B-distance hai:O <=> navigate_distance
Faizabad:B-toloc kitna:O door:B-time hai:O <=> navigate_time
Bermuda:B-loc.search Triangle:I-loc.search kahan:O hai:O <=> navigate_search
Mujhey:O paisay:O nikalwanay:O hain:O <=> non_navigation
Mujhey:O bhook:O lagri:O hai:O <=> non_navigation
Mujhey:O baal:O katwanay:O hain:O <=> non_navigation
Mujhey:O Shalwar:O Qameez:O silwani:O hai:O <=> non_navigation
Jackets:B-loc.search kahan:O se:O milain:O gi:O <=> navigate_search
Park:B-loc.search kahan:O par:O hai:O <=> navigate_search
mein:O ne:O kaam:B-toloc par:O jana:O hai:O <=> navigate_directions
mainay:O saddar:B-toloc jana:O hai:O <=> navigate_directions
mainay:O ghar:B-toloc jana:O hai:O <=> navigate_directions
mainay:O seecs:B-toloc jana:O hai:O <=> navigate_directions
saddar:B-fromloc se:O seecs:B-toloc kitna:O fasla:B-distance hai:O <=> navigate_distance
mainay:O multan:B-toloc jana:O hai:O <=> navigate_directions
multan:B-fromloc se:O pindi:B-toloc tk:O sab:O se:O chota:B-shortesroute fasla:I-shortestroute konsa:O hai:O <=> navigate_shortestroute
saddar:B-toloc jana:O hai:O <=> navigate_shortestroute
sab:O se:O nazdeek:B-nearest Dwatson:B-loc.search ka:O store:O konsa:O hai:O <=> navigate_nearest_search
mjay:O bhook:O lagi:O hai:O <=> non_navigation
raja:B-toloc bazar:I-toloc kitna:O door:B-time hai:O <=> navigate_time
one:B-loc.search store:I-loc.search ki:O location:O batao:O <=> navigate_search
medical:B-loc.search store:I-loc.search ki:O location:O batao:O <=> navigate_search
furuor:B-loc.search store:I-loc.search kahan:O <=> navigate_search
habib:B-loc.search bank:I-loc.search ki:O nazdeek:B-nearest branch:O konsi:O hai:O <=> navigate_nearest_search
ksi:O achay:O restaurant:B-loc.search chalo:O <=> navigate_search
mobile:B-loc.search shops:I-loc.search ki:O nazdeek:B-nearest location:O batao:O <=> navigate_nearest_search
mujhe:O chai:B-loc.search peenay:O jana:O hai:O <=> navigate_search
f:B-toloc 11:I-toloc chalo:O <=> navigate_directions
f:B-toloc 9:I-toloc chalo:O <=> navigate_directions
kashif:B-loc.search kai:O ghar:I-loc.search chalo:O <=> navigate_directions
Nust:B-toloc janay:O ka:O rasta:B-directions police:B-fromloc line:I-fromloc ke:O rastay:O se:O <=> navigate_directions
sab:O se:O qareeb:B-nearest cinema:B-loc.search ke:O rasta:B-directions <=> navigate_nearest_directions
ghar:B-fromloc se:O daftar:B-toloc ka:O rasta:B-directions <=> navigate_directions
itwar:B-toloc bazaar:I-toloc ka:O rasta:B-distance napo:I-distance <=> navigate_distance
mujhe:O I:B-loc.sector 8:I-loc.sector 3:I-loc.sector ghar:B-loc.housenumber 301:I-loc.housenumber ka:O rasta:B-directions batao:O <=> navigate_directions
mujhe:O daewoo:B-toloc station:I-toloc ka:O rasta:B-directions batao:O <=> navigate_search_directions
mujhe:O Fast:B-fromloc university:I-fromloc se:O le:O kar:O ghar:B-toloc tk:O ka:O rasta:B-directions batao:O <=> navigate_directions
mein:O ne:O rawalpindi:B-toloc jana:O hai:O <=> navigate_directions
baarish:O kay:O kya:O imqanaat:O hain:O <=> non_navigation
mein:O ne:O nust:B-toloc jana:O hai:O <=> navigate_directions
g:B-fromloc 10:I-fromloc se:O seecs:B-toloc kitna:O fasla:B-distance hai:O <=> navigate_distance
mein:O ne:O peshawar:B-toloc mor:I-toloc jana:O hai:O <=> navigate_directions
multan:B-fromloc se:O islamabad:B-toloc tk:O sab:O se:O chota:B-shortestroute fasla:I-shortestroute konsa:O hai:O <=> navigate_shortestroute
mujhe:O kahanay:O kahanay:B-loc.search jana:O hai:O <=> navigate_search
sab:O se:O nazdeek:B-nearest shaheen:B-loc.search chemist:I-loc.search ka:O store:O konsa:O hai:O <=> navigate_nearest_search
mujhe:O g:B-fromloc 10:I-toloc se:O gym:B-loc.search jana:O hai:O <=> navigate_directions
raja:B-loc.search bazar:I-loc.search mein:O kitna:O rush:O hai:O <=> navigate_search
saddar:B-loc mein:O shoes:B-loc.search kahan:O se:O miltay:O hain:O <=> navigate_search
medical:B-loc.search store:I-loc.search ki:O location:O batao:O <=> navigate_search
mujhe:O gym:B-toloc jana:O hai:O <=> navigate_directions
ubl:B-loc.search kahan:O hai:O <=> navigate_search
maghrib:O ki:O azaan:O mein:O kitna:O time:O hai:O <=> non_navigation
petrol:B-loc.search pump:I-loc.search kahan:O hai:O <=> navigate_search
chai:B-loc.search kahana:I-loc.search kahan:O hai:O <=> navigate_search
mujhe:O arabic:B-loc.search sheekni:O hai:O <=> navigate_search
mujhe:O biryani:B-loc.search kahani:O hai:O <=> navigate_search
muhe:O centaurus:B-toloc jana:O hai:O <=> navigate_directions
Meray:O ghar:B-toloc ka:O rasta:B-directions kidar:O se:O hai:O <=> navigate_directions
Mein:O ghar:B-toloc kahan:O se:O ja:O sakta:O hoon:O <=> navigate_directions
Kya:O meray:O ghar:B-toloc janay:O ka:O koi:O or:O rasta:B-directions hai:O <=> navigate_directions
Is:O rastay:B-directions pe:O koi:O coffee:B-loc.search shop:I-loc.search hai:O kya:O <=> navigate_search
Meray:O ghar:B-loc ke:O rastay:B-directions mein:O konsi:O market:B-loc.search ati:O hai:O <=> navigate_search
Idar:B-loc.here se:O meray:O ghar:B-loc tk:O koi:O market:B-loc.search ati:O hai:O <=> navigate_search
mujhe:O ghar:B-loc jatay:O we:O coffee:B-loc.search shop:I-loc.search k:O rastay:B-directions se:O le:O kar:O jana:O <=> navigate_search
Mera:O ghar:B-toloc kitna:O door:B-time hai:O <=> navigate_time
Mera:O ghar:B-toloc tk:O rasta:B-distance kitna:O lamba:I-distance hai:O <=> navigate_distance
Meray:O ghar:B-loc ke:O paas:B-nearest koi:O football:B-loc.search ground:I-loc.search hai:O <=> navigate_nearest_search
Mujh:O ko:O ghar:B-loc or:O coffee:B-loc shop:I-loc k:O darmneyaan:B-nearest walay:O football:B-loc.search ground:I-loc.search jana:O hai:O <=> navigate_directions
Football:B-loc.search ground:I-loc.search meray:O ghar:B-loc k:O ziada:O qareeb:B-nearest hai:O ya:O coffee:B-loc.search shop:I-loc.search k:O <=> navigate_nearest_search
Airport:B-loc pe:O kya:O coffee:B-loc.search shop:I-loc.search hai:O <=> navigate_search
Mera:O ghar:B-toloc tk:O kitna:O time:B-time hai:O <=> navigate_time
Coffee:B-fromloc shop:I-fromloc se:O meray:O ghar:B-toloc tk:O kitna:O time:B-time lagta:O hai:O <=> navigate_time
mein:O ne:O northern:B-loc.search areas:I-loc.search trip:O par:O jana:O hai:O <=> navigate_directions
mujhe:O Pakistan:B-loc.search ke:O northern:I-loc.search areas:I-loc.search mein:O se:O achi:O jagaein:O suggest:O karein:O <=> navigate_search
Murree:B-toloc Janay:O ka:O sab:O se:O chota:B-shortestroute rasta:I-shortestroute konsa:O hai:O <=> navigate_shortestroute
Murree:B-toloc Janay:O mein:O sab:O se:O kam:B-shortestroute waqt:I-shortestroute kis:O rastay:I-shortestroute se:O lagay:O ga:O <=> navigate_shortestroute
Traffic:O sab:O se:O kam:O kahan:O ho:O gi:O <=> non_navigation
Murree:B-fromloc se:O wapis:O Islamabad:I-toloc anay:O mein:O kitna:O waqt:B-time lagay:O ga:O <=> navigate_time
mein:O ne:O kisi:O qareebi:B-nearest jaga:O se:O petrol:B-loc.search bharwana:O hai:O <=> navigate_nearest_search
Islamabad:B-fromloc ka:O Murree:I-toloc se:O kitna:O fasla:B-distance hai:O <=> navigate_distance
Murree:B-toloc Islamabad:B-fromloc se:O kitna:O door:B-time hai:O <=> navigate_time
Murree:B-loc mein:O sab:O se:O mashoor:O restaurant:B-loc.search konsa:O hai:O <=> navigate_search
Murree:B-loc mein:O hotels:B-loc.search kahan:O hain:O <=> navigate_search
Murree:B-loc mein:O hotel:B-loc.search jana:O hai:O <=> navigate_search
Meri:B-loc.here current:I-loc.here location:I-loc.here se:O sab:O se:O nazdeek:B-nearest restaurant:B-loc.search kahan:O hai:O <=> navigate_nearest_search
Swat:B-toloc Islamabad:B-fromloc se:O kitna:O door:B-time hai:O <=> navigate_time
Swat:B-loc aur:O Islamabad:B-loc mein:O kitna:O fasla:B-distance hai:O <=> navigate_distance
mujhe:O Islambad:B-fromloc se:O Swat:B-toloc Janay:O mein:O kitna:O waqt:B-time lagay:O ga:O <=> navigate_time
Islamabad:B-loc mein:O achi:O picnic:B-loc.search spots:I-loc.search suggest:I-loc.search karein:O <=> navigate_search
H:B-loc 12:I-loc Islamabad:I-loc mein:O ATM:B-loc.search kahan:O hai:O <=> navigate_search
mein:O ne:O House:B-loc.housenumber number:I-loc.housenumber 409:I-loc.housenumber 7th:B-loc.streetnumber Road:I-loc.streetnumber Rawalpindi:B-loc.city jana:O hai:O <=> navigate_directions
Marriot:B-toloc Hotel:I-toloc yahan:B-loc.here se:O kitna:O door:B-time hai:O <=> navigate_time
Lahore:B-loc mein:O acha:O shopping:B-loc.search mall:I-loc.search recommend:O karein:O <=> navigate_search
Mujhe:O Faisal:B-fromloc Town:I-fromloc say:O Anarkali:B-toloc jana:O hai:O <=> navigate_directions
yahan:B-loc.here say:O Gourmet:B-toloc kitna:O door:B-time hai:O <=> navigate_time
yahan:B-loc.here say:O F:B-toloc 7:I-toloc janay:O ka:O sab:O se:O chota:B-shortestroute rasta:I-shortestroute <=> navigate_shortestroute
Mujhe:O Qaddafi:B-toloc Stadium:I-toloc jana:O hai:O <=> navigate_directions
Mujhe:O Kinnaird:B-toloc College:I-toloc jana:O hai:O <=> navigate_directions
Mujhe:O Punjab:B-toloc University:I-toloc jana:O hai:O <=> navigate_directions
Mujhe:O Unique:B-toloc Academy:I-toloc jana:O hai:O <=> navigate_directions
Mujhe:O Iqra:B-toloc Hospital:I-toloc jana:O hai:O <=> navigate_directions
Faisal:B-fromloc Town:I-fromloc say:O Gulberg:B-toloc janay:O ka:O sab:O se:O chota:B-shortestroute rasta:I-shortestroute <=> navigate_shortestroute
Bahria:B-toloc Town:I-toloc janay:O ka:O sab:O se:O chota:B-shortestroute rasta:I-shortestroute <=> navigate_shortestroute
Mujhe:O HBL:B-toloc bank:I-toloc jana:O hai:O <=> navigate_directions
sab:O se:O qareebi:B-nearest ATM:B-loc.search kidhar:O hai:O <=> navigate_nearest_search
Hyperstar:B-toloc janay:O main:O kitna:O time:B-time lagay:O ga:O <=> navigate_time
Model:B-toloc Town:I-toloc park:I-toloc janay:O ka:O sab:O se:O chota:B-shortestroute rasta:I-shortestroute <=> navigate_shortestroute
Arfa:B-toloc Kareem:I-toloc Tower:I-toloc janay:O main:O kitna:O time:B-time lagay:O ga:O <=> navigate_time
Krados:B-toloc janay:O ka:O sab:O se:O chota:B-shortestroute rasta:I-shortestroute <=> navigate_shortestroute
Ravi:B-toloc Restaurant:I-toloc jana:O hai:O <=> navigate_directions
Dera:B-toloc Restaurant:I-toloc jana:O hai:O <=> navigate_directions
Cathedral:B-toloc School:I-toloc jana:O hai:O <=> navigate_directions
Fatima:B-toloc Jinnah:I-toloc Medical:I-toloc University:I-toloc janay:O ka:O sab:O se:O chota:B-shortestroute rasta:I-shortestroute <=> navigate_shortestroute
mein:O ne:O rabia:B-loc bangalos:I-loc se:O agy:O pakistan:B-toloc atta:I-toloc chaki:I-toloc jana:O hai:O <=> navigate_directions
Meray:O paas:B-nearest konsi:O achi:O khaany:B-loc.search ki:O jaga:I-loc.search hai:O <=> navigate_nearest_search
yahan:B-loc.here se:O pe:O asli:B-loc.search lather:I-loc.search ki:I-loc.search dukaan:I-loc.search kahan:O hai:O <=> navigate_search
airport:B-toloc janay:O ka:O kya:O tareeqa:B-directions hai:O <=> navigate_directions
sab:O se:O qareeb:B-nearest metro:B-loc.search station:I-loc.search kahan:O hai:O <=> navigate_nearest_search
NADRA:B-loc.search ka:O office:I-loc.search kahan:O hai:O <=> navigate_search
qareebi:B-nearest cinema:B-loc.search ghar:I-loc.search kidhar:O hai:O <=> navigate_nearest_search
burger:B-loc.search kahanay:O ki:O jaga:I-loc.search kidhar:O hai:O <=> navigate_search
mujhe:O anday:O wala:O burger:B-loc.search kahan:O se:O milay:O ga:O <=> navigate_search
chappal:B-loc.search kebab:I-loc.search kahanay:O ki:O jaga:O ka:O kya:O rasta:B-directions hai:O <=> navigate_directions
yahan:B-loc.here se:O konse:O paratha:B-loc.search roll:I-loc.search ki:O jaga:O sab:O se:O qareeb:B-nearest hai:O <=> navigate_nearest_search
chaye:B-loc.search dhabbay:O ka:O kya:O rasta:B-directions hai:O <=> navigate_directions
quetta:B-toloc tea:I-toloc n:O tea:I-toloc ka:O rasta:B-directions <=> navigate_directions
qareebi:B-nearest mcdonalds:B-loc.search <=> navigate_nearest_search
mujhe:O sana:B-loc.search safinaz:I-loc.search Islamabad:B-loc ke:O outlets:O ka:O batao:O <=> navigate_search
yahan:B-loc.here se:O kfc:B-loc.search aur:O mcdonalds:B-loc.search mein:O se:O konsa:O qareeb:B-nearest hai:O <=> navigate_nearest_search
karachi:B-toloc kitna:O door:B-time hai:O <=> navigate_time
chungi:B-toloc no:I-toloc 26:I-toloc kaise:O ja:O sakty:O hain:O <=> navigate_directions
mujhe:O aap:O Kisi:O nearest:B-nearest restaurant:B-loc.search ki:O location:O nikal:O kar:O batein:O <=> navigate_nearest_search
Mujhe:O qareebi:B-nearest pizza:B-loc.search place:I-loc.search ka:O rasta:B-directions display:O kardein:O <=> navigate_nearest_directions
mein:O ne:O kapray:B-loc.search khareedne:O hain:O <=> navigate_search
Mujhe:O kisi:O qareeb:B-nearest tareen:I-nearest khaadi:B-loc.search ka:O rasta:B-directions batao:O <=> navigate_nearest_directions
Junaid:B-loc.search Jamshed:I-loc.search ke:O outlets:O Islamabad:B-loc mein:O kahan:O kahan:O waqay:O hain:O <=> navigate_search
Ye:O north:B-fromloc nazimabad:I-fromloc se:O landhi:B-toloc janay:O tk:O mujhe:O kitni:O dayr:B-time lag:O jaye:O ge:O <=> navigate_time
north:B-toloc nazimabad:I-toloc mein:O block:I-toloc L:I-toloc kis:O taraf:B-directions hai:O ga:O <=> navigate_directions
Mahroz:B-toloc beauty:I-toloc parlor:I-toloc ka:O rasta:B-directions dekahana:O zara:O mujh:O ko:O <=> navigate_directions
mujhe:O na:O zara:O koi:O achi:O biryani:B-loc.search ki:O jaga:I-loc.search bata:O dein:O aap:O <=> navigate_search
mechanic:B-loc.search mujhe:O yahan:B-loc.here se:O kitne:O fasle:B-distance par:O milay:O ga:O <=> navigate_distance
ye:O golra:B-loc mor:I-loc pe:O kya:O koi:O station:B-loc.search maujood:O hai:O <=> navigate_search
kya:O Liaquatabad:B-loc mein:O sami:B-loc.search parlour:I-loc.search hai:O maujood:O <=> navigate_search
mujhe:O zara:O G:B-loc.sector 11:I-loc.sector 1:I-loc.sector mein:O gali:B-loc.streetnumber number:I-loc.streetnumber 8:I-loc.streetnumber aur:O house:B-loc.housenumber 16:I-loc.streetnumber tk:O ka:O rasta:B-directions batana:O <=> navigate_directions
ye:O bilawal:B-loc.search house:I-loc.search kidhar:O hai:O <=> navigate_search
agar:O mein:O G:B-fromloc 10:I-fromloc se:O abhe:O nikloun:O mein:O kitni:O dayr:B-time saddar:B-toloc pohanch:O jaoun:O ge:O <=> navigate_time
Islamabad:B-loc mein:O kya:O koi:O burger:B-loc.search king:I-loc.search ki:O branch:O hai:O <=> navigate_search
mujhe:O namaz:O ke:O liye:O rokna:O hai:O yahan:B-loc.here pe:O qareeb:B-nearest mein:O koi:O masjid:B-loc.search hai:O <=> navigate_nearest_search
Mujhe:O WAPDA:B-toloc town:I-toloc phase:I-toloc 1:I-toloc block:I-toloc f:I-toloc tk:O hai:O mujhe:O wahan:O ke:O aap:O rasta:B-directions samjha:O dein:O <=> navigate_directions
PIMS:B-toloc hospital:I-toloc yahan:B-loc.here se:O kitna:O door:B-time reh:O gya:O hai:O <=> navigate_time
Kashmir:B-loc highway:I-loc ke:O paas:B-nearest walay:O mcdonalds:B-loc.search le:O chalo <=> navigate_nearest_search
Mujhe:O Islamabad:B-loc ke:O saaray:O KFC:B-loc.search dekhaein:O <=> navigate_search
Islamabad:B-toloc airport:I-toloc kitna:O door:B-time hai:O yahan:B-loc.here se:O <=> navigate_time
Hyderabad:B-fromloc se:O karachi:B-toloc tk:O ka:O rasta:B-directions <=> navigate_directions
Italian:B-loc.search pizza:I-loc.search kidhar:O hai:O <=> navigate_search
do:B-toloc darya:I-toloc karachi:B-loc mein:O kis:O taraf:B-directions hai:O aur:O mujhe:O wahan:O janay:O ki:O kitni:O dayr:B-time lagay:O ge:O <=> navigate_time
pizza:B-toloc hut:I-toloc restaurant:B-toloc kis:O taraf:B-directions hai:O <=> navigate_directions
ye:O NAB:B-loc.search ka:O office:I-loc.search kahan:O hai:O <=> navigate_search
meray:O qareeb:B-nearest mein:O koi:O hotel:B-loc.search dhoondo:O <=> navigate_nearest_search
dam:B-toloc e:I-toloc koh:I-toloc janay:O tk:O kitni:O dayr:B-time lagay:O ge:O <=> navigate_time
yahan:B-loc.here kahein:O qareeb:B-nearest mein:O dry:B-loc.search cleaners:I-loc.search ki:O dukaan:I-loc.search hai:O <=> navigate_nearest_search
Khushboo:B-toloc Tailors:I-toloc G:I-toloc 10:I-toloc markaz:I-toloc kis:O taraf:B-directions hai:O <=> navigate_directions
Tench:B-loc Bhata:I-loc mein:O kiya:O koi:O bakery:B-loc.search hai:O <=> navigate_search
Naran:B-toloc agar:O hum:O Islamabad:B-fromloc se:O niklein:O humein:O wahan:O pohanchne:O mein:O kitni:O dayr:B-time lagay:O ge:O <=> navigate_time
qareeb:B-nearest tareen:I-nearest:I-nearest medical:B-loc.search store:I-loc.search kidhar:O hai:O <=> navigate_nearest_search
mujhe:O koi:O electronics:B-loc.search ki:O dukaan:I-loc.search batao:O <=> navigate_search
mujhe:O sector:B-loc.sector G:I-loc.sector 13:I-loc.sector 3:I-loc.sector mein:O street:B-loc.streetnumber 8:I-loc.streetnumber aur:O house:B-loc.housenumber 31:I-loc.housenumber jana:O hai:O <=> navigate_directions
mujhe:O pata:B-address house:B-loc.housenumber number:I-loc.housenumber 21:I-loc.housenumber gali:B-loc.streetnumber number:I-loc.streetnumber 43:I-loc.streetnumber G:B-loc.sector 8:I-loc.sector 2:I-loc.sector ka:O rasta:B-directions bata:O dein:O <=> navigate_directions
FDA:B-loc.search city:I-loc.search Faisalabad:B-loc mein:O kis:O taraf:B-directions hai:O <=> navigate_directions
mein:O ne:O paise:O nikalwanay:O hain:O kisi:O qareebi:B-nearest ATM:B-loc.search se:O <=> navigate_nearest_search
saddar:B-loc mein:O Allied:B-loc.search bank:I-loc.search ki:O branch:O batao:O mujhe:O <=> navigate_search
GT:B-fromloc road:I-fromloc se:O lahore:B-toloc janay:O mein:O kitni:O dayr:B-time lagti:O hai:O <=> navigate_time
mujhe:O OX:B-loc.search grill:I-loc.search nahi:O mil:O raha:O hai:O wo:O kis:O taraf:B-directions hai:O <=> navigate_search_directions
yahan:B-loc.here par:O koi:O generation:B-loc.search ka:O outlet:O hai:O <=> navigate_search
mujhe:O siddique:B-toloc public:I-toloc school:I-toloc jana:O hai:O <=> navigate_directions
mujhe:O kisi:O qareebi:B-nearest auto:B-loc.search repair:I-loc.search shop:I-loc.search tk:O ka:O rasta:B-directions samjha:O do:O <=> navigate_search_directions
ye:O korang:B-loc.search nala:I-loc.search kis:O taraf:B-directions hai:O <=> navigate_directions
Ye:O PASCO:B-loc.search society:I-loc.search kahan:O hai:O <=> navigate_search
ye:O Khayaban:B-loc.search e:I-loc.search Wahdat:I-loc.search hum:O kaise:O ja:O saktay:O hain:O <=> navigate_directions
national:B-loc.search bank:I-loc.search rawalpindi:B-loc ka:O rasta:B-directions samjhao:O <=> navigate_directions
NBP:B-loc.search ki:O koi:O branch:O F:B-loc 10:I-loc markaz:I-loc mein:O hai:O <=> navigate_search
mujhe:O Quaid:B-loc e:I-loc Millat:I-loc colony:I-loc mein:O kisi:O dry:B-loc.search cleaners:I-loc.search ka:O address:B-address chahye:O <=> navigate_search_address
Sukh:B-toloc Chayn:I-toloc Gardens:I-toloc jana:O hai:O <=> navigate_directions
mujhe:O Gulshan:B-to loc e:I-toloc Iqbal:I-toloc block:I-toloc C:I-toloc mein:O jana:O hai:O <=> navigate_directions
gulistan:B-toloc e:I-toloc johar:I-toloc janay:O tk:O kitni:O dayr:B-time lag:O jaye gi:O mujhe:O <=> navigate_time
haspataal:B-loc.search ka:O rasta:B-directions mujhe:O samjha:O dein:O <=> navigate_directions
Karachi:B-toloc ab:O kitna:O door:B-time reh:O gea:O hai:O <=> navigate_time
Izmir:B-loc town:I-loc mein:O kisi:O masjid:B-loc.search ka:O batao:O mujhe:O <=> navigate_search
Ye:O choong:B-loc walay:O nadra:B-loc.search office:I-loc.search mein:O jana:O hai:O <=> navigate_search_directions
Valencia:B-loc ki:O kisi:O bakery:B-loc.search ka:O mujhe:O address:B-address do:O <=> navigate_search_address
Lahore:B-toloc Grammar:I-toloc school:I-toloc jana:O hai:O <=> navigate_directions
Ajmer:B-loc nagri:I-loc road:I-loc walay:O thanay:B-loc.search jana:O hai:O <=> navigate_search_directions
Ghousia:B-toloc Masjid:I-toloc jana:O hai:O <=> navigate_directions
Meri:O namaz:O ko:O dayr:B-time ho:O rahi:O hai:O mujhe:O kisi:O qareebi:B-nearest masjid:B-loc.search ka:O batao:O <=> navigate_nearest_search
yahan:B-loc.here se:O kya:O qareebi:B-nearest hai:O macdonalds:B-loc.search ya:O pizza:B-loc.search hut:I-loc.search <=> navigate_nearest_search
Landhi:B-fromloc se:O port:B-toloc qasim:I-toloc janay:O tk:O kitni:O dayr:B-time lagay:O gi:O <=> navigate_time
ye:B-loc.here road:I-loc.here kisi:O barhi:B-toloc road:I-toloc ko:O jakar:O milta:O hai:O <=> navigate_directions
is:B-loc.here road:I-loc.here pe:O bht:O rush:O hai:O mujhe:O railway:B-toloc station:I-toloc janay:O ka:O yahan:B-loc.here se:O koi:O aur:O rasta:B-directions batao:O <=> navigate_directions
Navy:B-toloc walay:O museum:I-toloc janay:O tk:O kitni:O dayr:B-time lag:O jaye gi:O <=> navigate_time
yahan:B-loc.here se:O agla:B-nearest petrol:B-loc.search pump:I-loc.search kitne:O fasle:B-distance par:O hai:O <=> navigate_nearest_distance
Is:B-loc.here jaga:I-loc.here ka:O naam:B-address kya:O hai:O <=> navigate_address
mujhe:O airport:B-toloc 9:O 30:O tk:O pohanchna:O hai:O mein:O kab:O tk:O airport:B-toloc pohanch:O paoun:O ga:O <=> navigate_time
Can:O you:O please:O guide:B-directions me:O to:O the:O nearest:B-nearest grocery:B-loc.search store:I-loc.search <=> navigate_nearest_search
laalqila:B-toloc restaurant:I-toloc jana:O hai:O <=> navigate_directions
yahan:B-loc.here se:O qareeb:B-nearest mein:O kahein:O mithai:B-loc.search milay:O gi:O <=> navigate_nearest_search
mujhe:O kahein:O qareeb:B-nearest se:O apni:O gari:B-loc.search theek:O karwani:O hai:O <=> navigate_nearest_search
Lahore:B-fromloc se:O gujranwala:B-toloc janay:O tk:O ka:O rasta:B-directions kitna:O lamba:B-distance hai:O <=> navigate_distance
yahan:B-loc.here qareeb:B-nearest mein:O kahein:O rukne:B-loc.search ki:O jaga:O hai:O <=> navigate_nearest_search
Find:O me:O a:O petrol:B-loc.search pump:I-loc.search that:O I:O can:O get:O to:O the:O quickest:B-nearest without:O any:O traffic:O <=> navigate_nearest_search
I:O am:O desiring:O to:O have:O pizza:B-loc.search is:O there:O any:O restaurant:I-loc.search within:O 2:B-nearest miles:I-nearest <=> navigate_nearest_search
TIC:B-fromloc se:O McDonald:B-toloc ka:O chota:B-shortestroute rasta: I-shortestroute konsa:O hai:O <=> navigate_shortestroute
islamabad:B-toloc college:I-toloc for:I-toloc girls:I-toloc jana:O hai:O <=> navigate_directions
mujhe:O qareeb:B-nearest tareen:I-nearest mall:B-loc.search ka:O rasta:B-directions bata:O dein:O <=> navigate_nearest_directions
yahan:B-loc.here koi:O qareeb:B-nearest mein:O mart:B-loc.search maujood:O hai:O <=> navigate_nearest_search
qareeb:B-nearest tareen:I-nearest shell:B-loc.search station:I-loc.search ka:O pata:B-address chahye:O <=> navigate_nearest_address
Shahdra:B-loc mein:O kon:O kon:O si:O jewellery:B-loc.search ki:I-loc.search dukaanein:I-loc.search hain:O <=> navigate_search
mujhe:O jaldi:O se:O kisi:O jaga:O se:O khana:B-loc.search khana:I-loc.search hai:O koi:O qareeb:B-nearest tareen:I-nearest location:O mujhe:O batao:O <=> navigate_nearest_search
I'm:O desiring:O to:O eat:O pizza:B-loc.search please:O pick:O a:O restaurant:I-loc.search around:B-nearest here:I-nearest <=> navigate_nearest_search
mera:O pizza:O khanay:O ka:O dil:O kar:O raha:O hai:O yahan:B-loc.here se:O koi:O pizza:B-loc.search ki:O jaga:I-loc.search qareeb:B-nearest hai:O <=> navigate_nearest_search
I:O want:O to:O eat:O pizza:O can:O you:O please:O search:O a:O nearest:B-nearest pizza:B-loc.search place:I-loc.search for:O me:O <=> navigate_nearest_search
Mujhe:O qareebi:B-nearest pizza:B-loc.search place:I-loc.search ka:O rasta:B-directions show:I-direction kardein:O <=> navigate_nearest_directions
I:O need:O the:O address:B-address of:O a:O the:O shopping:B-loc.search center:I-loc.search that:O I:O can:O get:O to:O the:O quickest:B-nearest from:O here:O <=> navigate_nearest_address
Mujhe:O aise:O jooton:B-loc.search ki:O dukaan:I-loc.search ka:O bata:O dein:O jis:O ka:O rasta:O yahan:B-loc.here kaafi:O qareeb:B-nearest ho:O <=> navigate_nearest_search
Mujhe:O aise:O ATM:B-loc.search ka:O bata:O dein:O jo:O yahan:B-loc.here se:O qareeb:B-nearest tareen:I-nearest ho:O <=> navigate_nearest_search
Please:O give:O me:O the:O address:B-address and:O directions:B-directions via:O a:O route:B-shortestroute that:O is:O shortest:I-shortestroute to:O a:O grocery:B-loc.search storeI-loc.search <=> navigate_address_shortestroute
yahan:B-loc.here se:O kisi:O qareebi:B-nearest kiryana:B-loc.search store:I-loc.search ka:O rasta:B-directions bata:O dein:O <=> navigate_nearest_directions
yahan:B-loc.here se:O qareeb:B-nearest kitnay:O grocery:B-loc.search stores:I-loc.search hain:O <=> navigate_nearest_search
G:B-loc 13:I-loc ke:O saaray:O grocery:B-loc.search stores:I-loc.search display:O kardo:O <=> navigate_search
Allied:B-loc.search bankI-loc.search branch:I-loc.search Blue:I-loc.search Area:I-loc.search <=> navigate_search
Leopard:B-loc.search courier:I-loc.search service:I-loc.search which:O is:O located:O in:O this:O area:B-nearest <=> navigate_nearest_search
F:B-loc 10:I-loc markaz:I-search.loc mein:O HBL:B-loc.search ka:O ATM:I-loc.search hai:O <=> navigate_search
TCS:B-toloc blue:I-toloc area:I-toloc kis:O taraf:B-directions hai:O <=> navigate_directions
I:O need:O directions:B-directions to:O TCS:B-toloc blue:I-toloc area:I-toloc branch:I-toloc <=> navigate_directions
Mujhe:O HBL:B-toloc ATM:I-toloc blue:toloc area:I-toloc ka:O rasta:B-directions bata:O dein:O <=> navigate_directions
Where:O can:O I:O get:O groceries:B-loc.search from:O here:B-loc.here <=> navigate_nearest_search
Mujhe:O groceries:B-loc.search kahan:O se:O mil:O sakti:O hain:O <=> navigate_search
Nearest:B-nearest desi:B-loc.search khanay:I-loc.search ki:O jaga:I-loc.search <=> navigate_nearest_search
I:O need:O directions:B-loc.directions to:O a:O grocery:B-loc.search store:I-loc.search <=> navigate_directions
Mujhe:O grocery:B-loc.search shop:I-loc.search ka:O pata:B.address chahye:O <=> navigate_address
Please:O give:O me:O the:O shortest:B-shortestroute route:I-shortestroute to:O a:O grocery:B-loc.search store:I-loc.search <=> navigate_shortestroute
can:O you:O give:O me:O directions:B-directions to:O the:O nearest:B-nearest hotel:B-loc.search <=> navigate_nearest_directions
Islamabad:B-loc ke:O saaray:O guest:B-loc.search house:I-loc.search display:O kardein:O <=> navigate_search
Islamabad:B-loc mein:O kitnay:O guest:B-loc.search houses:I-loc.search maujood:O hain:O ge:O <=> navigate_search
Mujhe:O qareeb:B-nearest tareen:I-nearest guest:B-loc.search house:I-loc.search ka:O pata:B-loc.address chahye:O hai:O <=> navigate_nearest_address
G:B-loc 13:I-loc ke:O andar:O kitnay:O guest:B-loc.search house:I-loc.search hain:O <=> navigate_search
Kya:O aap:O mujhe:O qareeb:B-nearest tareen:I-nearest hotel:B-loc.search ka:O rasta:B-loc.directions bata:O saktay:O hain:O <=> navigate_nearest_directions
kya:O aap:O mujhe:O kisi:O qareebi:B-nearest hotel:B-loc.search ka:O address:B-loc.address de:O saktay:O hain:O <=> navigate_nearest_address
I:O need:O petrol:B-loc.search <=> navigate_search
Mujhe:O kharidaari:B-loc.search karne:O jana:O hai:O <=> navigate_search
Mujhe:O grocery:B-loc.search shopping:I-loc.search karni:O hai:O <=> navigate_search
mein:O ne:O shopping:B-loc.search ke:O liye:O jana:O hai:O <=> navigate_search
Mein:O kharidaari:B-loc.search karne:O kahan:O ja:O sakti:O hoon:O <=> navigate_search
Mein:O kharidaari:B-loc.search karne:O kahan:O ja:O sakta:O hoon:O <=> navigate_search
I'm:O looking:O for:O some:O takeout:B-loc.search chinese:I-loc.search food:I-loc.search <=> navigate_search
I:O am:O looking:O for:O a:O chinese:B-loc.search restaurant:I-loc.search <=> navigate_search
koi:O chinese:B-loc.search restaurant:I-loc.search hai:O yahan:B-loc.here par:O <=> navigate_search
Is:O there:O an:O Italian:B-loc.search restaurant:I-loc.search here:B-nearest <=> navigate_nearest_search
I:O want:O to:O eat:O italian:B-loc.search food:I-loc.search <=> navigate_search
yahan:B-loc.here par:O qareeb:B-nearest mein:O koi:O italian:B-loc.search restaurant:I-loc.search hai:O <=> navigate_nearest_search
qareebi:B-nearest italian:B-loc.search restaurant:I-loc.search dikha:O dein:O <=> navigate_nearest_search
Give:O me:O the:O nearest:B-nearest coffee:B-loc.search shop:I-loc.search <=> navigate_nearest_search
show:O me:O directions:B-directions to:O the:O nearest:B-nearest grocery:B-loc.search store:I-loc.search <=> navigate_nearest_directions
Mujhe:O nearest:B-nearest ATM:B-loc.search ka:O rasta:B-directions bataein:O <=> navigate_nearest_directions
Mujhe:O chinese:B-loc.search khana:O kahan:O se:O mil:O sakta:O hai:O <=> navigate_search
Can:O you:O please:O find:O me:O the:O quickest:B-shortestroute route:I-shortestroute to:O get:O to:O some:O coffee:B-loc.search or:O tea:B-loc.search place:I-loc.search <=> navigate_shortestroute
Mujhe:O chai:B-loc.search peeni:O hai:O <=> navigate_search
Mujhe:O chai:B-loc.search peenay:O jana:O hai:O <=> navigate_search
yahan:B-loc.here qareeb:B-nearest mein:O koi:O tea:B-loc.search stall:I-loc.search hai:O <=> navigate_nearest_search
yahan:B-loc.here par:O achi:O chai:B-loc.search kahan:O milay:O ge:O <=> navigate_search
Find:O directions:B-directions to:O the:O House:B-loc.housenumber number:I-loc.housenumber 14:I-loc.housenumber Street:B-loc.streetnumber number:I-loc.streetnumber 147:I-loc.streetnumber G:B-loc.sector 11:I-loc.sector 1:B-loc.sector <=> navigate_directions_address
F:B-toloc 10:I-toloc markaz:I-toloc kis:O taraf:B-directions hai:O <=> navigate_directions
F:B-loc 10:I-loc markaz:I-loc mein:O koi:O italian:B-loc.search restaurant:I-loc.search hai:O <=> navigate_search
Mujhe:O G:B-loc 11:I-loc markaz:I-loc ke:O kisi:O italian:B-loc.search restaurant:I-loc.search jana:O hai:O <=> navigate_search
F:B-loc 10:I-loc markaz:I-loc chemist:B-loc.search shops:I-loc.search <=> navigate_search
G:B-loc 11:I-loc markaz:I-loc mein:O kon:O kon:O si:O chemists:B-loc.search ki:O dukaanein:I-loc.search hain:O <=> navigate_search
pharmacy:B-loc.search shops:I-loc.search G:B-loc 11:I-loc mein:O kitni:O hain:O <=> navigate_search
What:O hospital:B-loc.search is:O nearby:B-nearest <=> navigate_nearest_search
Which:O hospital:B-Loc.search is:O quickest:B-nearest to:O reach:O from:O here:B-loc.here <=> navigate_nearest_search
yahan:B-loc.here se:O kon:O kon:O se:O hospital:B-loc.search nazdeek:B-nearest hai:O <=> navigate_nearest_search
kis:O hospital:B-loc.search mein:O janay:O kam:B-nearest se:I-nearest kam:I-nearest waqt:I-nearest lagay:O ga:O <=> navigate_nearest_search
I:O need:O directions:B-directions to:O a:O grocery:B-loc.search store:I-loc.search <=> navigate_directions
Mujhe:O grocery:B-loc.search store:I-loc.search ki:O taraf:O jana:O hai:O <=> navigate_search
mein:O ne:O grocery:B-loc.search store:I-loc.search jana:O hai:O <=> navigate_search
Where:O can:O I:O get:O groceries:B-loc.search <=> navigate_search
Sauda:B-loc.search salf:I-loc.search kahan:O se:O milay:O ga:O <=> navigate_search
can:O you:O give:O me:O directions:B-directions to:O the:O nearest:B-nearest hotel:B-loc.search <=> navigate_nearest_directions
kya:O aap:O mujhe:O kisi:O qareebi:O guest:B-loc.search house:I-loc.search ka:O address:B-address de:O saktay:O hain:O <=> navigate_nearest_address
mujhe:O raat:O ko:O rukne:O ke:O kya:O kisi:O guest:B-loc.search house:loc.search ka:O address:B-address chahye:O <=> navigate_address
Find:O pizza:B-loc.search placeI-loc.search <=> navigate_search
Kisi:O pizza:B-loc.search ki:O jaga:B-loc.search dikha:B-loc.search dein:O <=> navigate_search
i'm:O looking:O for:O a:O place:O to:O eat:O can:O you:O show:O me:O directions:B-directions to:O the:O nearest:B-nearest fast:B-loc.search food:I-loc.search restaurant:I-loc.search <=> navigate_nearest_search
mein:O ne:O kisi:O jaga:O se:O khana:O khana:O hai:O kya:O aap:O mujhe:O koi:O qareebi:B-nearest restaurant:B-loc.search dikha:O saktay:O hain:O <=> navigate_nearest_search
yahan:B-loc.here qareeb:B-nearest mein:O koi:O dhaba:B-loc.search maujood:O hai:O <=> navigate_nearest_search
yahan:B-loc.here qareeb:B-nearest mein:O kon:O kon:O se:O fast:B-loc.search food:I-loc.search restaurants:I-loc.search hain:O <=> navigate_nearest_search
F:B-loc 10:I-loc ke:O saaray:O Fast:B-loc.search food:I-loc.search restaurants:I-loc.search display:O kardein:O <=> navigate_search
Saddar:B-loc rawalpindi:I-loc mein:O kon:O kon:O si:O fast:B-loc.search food:I-loc.search places:I-loc.search hain:O <=> navigate_search
give:O me:O directions:B-directions to:O the:O nearest:B-nearest place:O where:O I:O can:O have:O a:O cup:O of:O tea:B-loc.search <=> navigate_nearest_search
Mujhe:O kisi:O qareebi:B-nearest chai:B-loc.search peenay:O ki:O jaga:I-loc.search ka:O address:B-address de:O dein:O <=> navigate_nearest_address
yahan:B-loc.here qareeb:B-nearest mein:O koi:O chai:B-loc.search peenay:B-loc.search ki:O jaga:I-loc.search hai:O <=> navigate_nearest_search
i'm:O looking:O for:O some:O takeout:B-loc.search chinese:I-loc.search food:I-loc.search <=> navigate_search
Blue:B-loc Area:I-loc mein:O koi:O acha:O chinese:B-loc.search restaurant:B-loc.search hai:O <=> navigate_search
yahan:B-loc.here par:O chinese:B-loc.search khana:O kahan:O se:O milay:O ga:O <=> navigate_search
give:O me:O directions:B-directions to:O the:O nearest:B-nearest coffee:B-loc.search shop:I-loc.search <=> navigate_nearest_directions
Gulberg:B-loc mein:O kon:O kon:O si:O coffee:B-loc.search shops:I-loc.search hain:O <=> navigate_search
Is:B-loc.here ilaqay:I-loc.here ka:O naam:O kya:O hai:O <=> navigate_address
Darbar:B-loc hotel:I-loc ke:O qareeb:B-nearest mein:O koi:O chai:B-loc.search ya:O coffee:B-loc.search peenay:O ki:I-loc.search jaga:O hai:O <=> navigate_nearest_search
Is:B-loc.here ilaqay:I-loc.here mein:O koi:O masjid:B-loc.search waqay:O hai:O <=> navigate_search
mujhe:O yahan:B-loc.here qareeb:B-nearest kisi:O rokne:B-loc.search ki:O jaga:I-loc.search ka:O batao:O <=> navigate_nearest_search
Airport:B-toloc kitna:O door:B-time reh:O gea:O hai:O <=> navigate_time
K:B-loc.search electric:I-loc.search ka:O main:I-loc.search office:I-loc.search kidhar:O hai:O <=> navigate_search
NUST:B-loc.search main:I-loc.search office:I-loc.search kidhar:O hai:O <=> navigate_search
ye:B-loc.here konsa:O shehar:O hai:O <=> navigate_search
Multan:B-loc mein:O kisi:O night:B-loc.search stay:I-loc.search ki:O jaga:I-loc.search ka:O batana:O <=> navigate_search
mujhe:O Shakeel:B-loc.search Autos:I-loc.search ka:O address:B-address do:O <=> navigate_address
Gawalmandi:B-toloc jana:O hai:O <=> navigate_directions
Gulshan:B-loc e:I-loc Hadeed:I-loc phase:I-loc 1:I-loc mein:O PTCL:B-loc.search ka:O office:I-loc.search kis:O taraf:B-directions hai:O <=> navigate_search_directions
coca:B-loc.search cola:I-loc.search waloun:O ka:O main:I-loc.search office:I-loc.search kahan:O par:O hai:O <=> navigate_search
Qasurpura:B-loc mein:O koi:O bata:B-loc.search ya:O servis:B-loc.search ki:O dukaan:O hai:O <=> navigate_search
mujhe:O house:B-loc.housenumber number:I-loc.housenumber 1:I-loc.housenumber sector:B-loc.sector G:I-loc.sector 13:I-loc.sector 4:B-loc.sector tk:O jana:O hai:O <=> navigate_directions
kasur:B-loc ke:O kisi:O baray:O hospital:B-loc.search ka:O rasta:B-directions batao:O foran:O <=> navigate_search_directions
Ye:B-loc.here konsa:O gaoun:O hai:O <=> navigate_search
mein:O ne:O fries:B-loc.search khanay:O hain:O <=> navigate_search
Naushahro:B-fromloc Feroz:I-fromloc se:O hyderabad:B-toloc janay:O tk:O kitna:O waqt:B-time lagta:O hai:O <=> navigate_time
Murree:B-toloc tk:O jana:O kis:O rastay:O se:O qareeb:B-nearest parta:O hai:O <=> navigate_shortestroute
agar:O mein:O aik:O ghantay:O tk:O nikloun:O karachi:B-fromloc se:O mujhe:O hyderabad:B-toloc pochne:O mein:O kitna:O waqt:B-time lag:O jaye:O ga:O <=> navigate_time
mujhe:O Block:B-toloc A:I-toloc walay:O ABL:B-loc.search jana:O hai:O <=> navigate_directions
mein:O konse:O rastay:O se:O jaoun:O mujhe:O konsa:O rasta:B-shortestroute qareeb:B-shortestroute paray:O ga:O <=> navigate_shortestroute
mein:O konse:O rastay:O se:O jaoun:O meray:O liye:O konsa:O rasta:B-shortestroute nazdeek:I-shortestroute rahay:O ga:O <=> navigate_shortestroute
agar:O mein:O centauras:B-toloc F:B-fromloc 10:I-fromloc G:I-fromloc 10:I-fromloc hotay:O hoye:O jaati:O hoon:O mujhe:O kitna:O waqt:B-time lagay:O <=> navigate_time
kemaari:B-loc ke:O qareeb:B-nearest mein:O koi:O hospital:B-loc.search batao:O <=> navigate_nearest_search
hamid:B-loc.search colony:I-loc.search kahan:O hai:O <=> navigate_search
faizabad:B-toloc ko:O konsa:O rasta:B-directions jata:O hai:O <=> navigate_directions
government:B-toloc boys:I-toloc school:I-toloc ka:O rasta:B-directions batao:O <=> navigate_directions
get:O me:O directions:B-directions to:O the:O nearest:B-nearest shopping:B-loc.search mall:I-loc.search <=> navigate_nearest_search
mein:O ne:O commercial:B-toloc se:O shopping:O karni:O hai:O <=> navigate_directions
mein:O G:B-loc.sector 9:I-loc.sector mein:O khara:O hoa:O hoon:O mujhe:O house:B-loc.housenumber number:I-loc.housenumber 726:I-loc.housenumber aur:O street:B-loc.streetnumber number:I-loc.streetnumber 9:I-loc.streetnumber mein:O jana:O hai:O <=> navigate_directions
where:O are:O the:O nearest:B-nearest coffee:B-loc.search shops:I-loc.search <=> navigate_nearest_search
mujhe:O yahan:B-loc.here se:O kisi:O askari:B-loc.search bank:I-loc.search ki:O branch:O ka:O rasta:B-directions batao:O <=> navigate_search_directions
Rose:B-loc.search parlour:I-loc.search ki:O shehar:O mein:O hai:O ga:O <=> navigate_search
I:O need:O to:O find:O the:O shortest:B-shortestroute route:I-shortestroute to:O the:O hospital:B-toloc <=> navigate_shortestroute
bin:B-loc.search qasim:I-loc.search park:I-loc.search kis:O ilaqay:B-address mein:O hai:O <=> navigate_address
saddar:B-loc ke:O aas:B-nearest paas:I-nearest ke:O saaray:O haspatal:B-loc.search dikhao:O foran:O <=> navigate_nearest_search
give:O me:O the:O closest:B-nearest fast:B-loc.search food:I-loc.search restaurant:I-loc.search <=> navigate_nearest_search
sana:B-loc.search safinaz:I-loc.search ke:O outlets:O multan:B-loc mein:O kahan:O kahan:O par:O hain:O <=> navigate_search
hafta:B-loc.search waar:I-loc.search bazaar:I-loc.search yahan:B-loc.here pe:O qareeb:B-nearest mein:O kahein:O par:O lagta:O hai:O <=> navigate_nearest_search
Is:O there:O a:O nearby:B-nearest rest:B-loc.search stop:I-loc.search <=> navigate_nearest_search
send:O me:O to:O the:O nearest:B-nearest HBL:B-loc.search branch:I-loc.search <=> navigate_nearest_search
qareebi:B-nearest hospital:B-loc.search janay:O ka:O rasta:B-directions konsa:O hai:O <=> navigate_nearest_directions
Give:O me:O the:O address:B-address of:O the:O nearest:B-nearest shopping:B-loc.search center:I-loc.search to:O me:O with:O the:O fastest:B-shortestroute route:I-shortestroute to:O it:O <=> navigate_address_shortestroute
CNG:B-loc.search stations:I-loc.search is:B-loc.here ilaqay:I-loc.here mein:O kon:O konse:O hain:O gi:O <=> navigate_search
mujhe:O la:B-toloc montana:I-toloc restaurant:I-toloc ka:O rasta:B-directions batao:O <=> navigate_directions
Find:O me:O a:O gas:B-loc.search station:I-loc.search that:O I:O can:O get:O to:O the:O quickest:B-shortestroute without:O any:O traffic:O <=> navigate_shortestroute
house:B-loc.housenumber number:I-loc.housenumber 42:I-loc.housenumber street:B-loc.streetnumber number:I-loc.streetnumber 2:I-loc.streetnumber A:I-loc.streetnumber jana:O hai:O <=> navigate_directions
mujhe:O paposh:B-toloc nagar:I-toloc ka:O rasta:B-directions batao:O yahan:B-loc.here se:O <=> navigate_directions
Car:O I:O am:O desiring:O to:O have:O pizza:B-loc.search is:O there:O any:O restaurant:B-loc.search within:O 2:B-nearest miles:I-nearest <=> navigate_nearest_search
mera:O pizza:O khanay:O ka:O mood:O ho:O raha:O hai:O mujhe:O kisi:O pizza:B-loc.search wali:O jaga:I-loc.search ka:O address:B-address chahye:O jo:O ke:O isi:B-nearest sector:I-nearest ka:O andar:O ho:O <=> navigate_nearest_address
mujhe:O 8:B-toloc lane:I-toloc DHA:I-toloc phase:I-toloc 7:I-toloc tk:O jana:O hai:O mujhe:O wahan:O tk:O ka:O rasta:B-directions batao:O <=> navigate_directions
search:O hotels:B-loc.search near:B-nearest me:O <=> navigate_nearest_search
mujhe:O karachi:B-toloc pohanchne:O tk:O abhe:O kitni:O dayr:B-time baaqi:O hai:O <=> navigate_time
yahan:B-loc.here par:O hospital:B-loc.search kidhar:O hai:O <=> navigate_search
take:O me:O to:O the:O parking:B-loc.search garage:I-loc.search closest:B-nearest to:O my:O destination:O <=> navigate_nearest_search
mujhe:O zara:O saddar:B-loc.search ki:O location:O dikhana:O <=> navigate_search
gandhi:B-toloc garden:I-toloc marhaba:B-fromloc heights:I-fromloc se:O kitna:O door:B-time hai:O <=> navigate_time
where:O can:O I:O get:O coffee:B-loc.search <=> navigate_search
mujhe:O F:B-loc 11:I-loc ke:O saaray:O beauty:B-loc.search parlour:I-loc.search dikhao:O <=> navigate_search
mujhe:O zara is:B-loc.here ilaqay:I-loc.here ke:O kisi:O famous:O restaurant:B-loc.search ka:O batao:O <=> navigate_search
Can:O you:O find:O me:O the:O fastest:B-shortestroute route:I-shortestroute to:O a:O pizza:B-loc.search restaurant:I-loc.search <=> navigate_shortestroute
bahawalpur:B-loc mein:O ghoomne:B-loc.search phirne:I-loc.search ki:O jaga:I-loc.search kon:O konsi:O hain:O <=> navigate_search
mein:O ne:O qareeb:B-nearest mein:O yahan:B-loc.here se:O cake:O lena:O hai:O mujhe:O qareebi:B-nearest saari:O bakeries:B-loc.search dikhao:O <=> navigate_nearest_search
where:O is:O the:O closest:B-nearest place:B-loc.search to:O park:I-loc.search <=> navigate_nearest_search
meray:O sab:O se:O qareeb:B-nearest mein:O konsa:O metro:B-loc.search station:I-loc.search hai:O <=> navigate_nearest_search
I:O need:O to:O find:O a:O shopping:B-loc.search center:O <=> navigate_search
mujhe:O kisi:O achi:O si:O ice:B-loc.search cream:I-loc.search khanay:O ki:O jaga:B-loc.search ka:O batao:O <=> navigate_search
What:O grocery:B-loc.search stores:I-loc.search are:O here:B-loc.here <=> navigate_search
is:O rastay:O pe:O rush hai:O mujhe:O koi:O aur:O rasta:B-directions batao:O airport:B-toloc janay:O ka:O <=> navigate_directions
daewoo:B-loc.search ka:O adda:I-loc.search kahan:O par:O hai:O Islamabad:B-loc mein:O <=> navigate_search
italian:B-loc.search khanay:B-loc.search ki:O kon:O konsi:O jaghein:I-loc.search model:B-loc town:I-loc Lahore:I-loc mein:O <=> navigate_search
search:O for:O nearby:B-nearest starbucks:B-loc.search <=> navigate_nearest_search
mujhe:O is:B-loc.here jaga:I-loc.here ke:O kisi:O hospital:B-loc.search ka:O rasta:B-directions batao:O foran:O se:O <=> navigate_search
yahan:B-loc.here qareeb:B-nearest mein:O playground:B-loc.search kahan:O par:O hai:O <=> navigate_nearest_search
give:O me:O directions:B-directions to:O the:O nearest:B-nearest shopping:B-loc.search center:I-loc.search <=> navigate_nearest_directions
Iqra:B-toloc university:I-toloc north:I-toloc nazimabad:I-toloc walay:O campus:I-toloc ka:O rasta:B-directions mujhe:O batao:O <=> navigate_directions
give:O me:O directions:B-directions to:O the:O nearest:B-nearest grocery:B-loc.search store:I-loc.search <=> navigate_nearest_directions
grand:B-toloc masjid:I-toloc bahria:I-toloc town:I-tolco kis:O taraf:B-directions hai:O <=> navigate_directions
mujhe:O saddar:B-toloc janay:O tk:O ka:O rasta:B-directions batao:O <=> navigate_directions
Lahore:B-loc railway:I-loc station:I-loc ke:O qareeb:B-nearest mein:O kon:O konse:O hotels:B-loc.search maujood:O hain:O <=> navigate_nearest_search
show:O me:O the:O nearest:B-nearest shopping:B-loc.search mall:I-loc.search <=> navigate_nearest_search
Chaman:B-loc.search ice:I-loc.search cream:I-loc.search karachi:B-loc company:I-loc mein:O kahan:O par:O hai:O <=> navigate_search
koi:O desi:B-loc.search khanay:O ki:O jaga:I-loc.search batao:O aap:O <=> navigate_search
Can:O you:O direct:B-directions me:O to:O a:O coffee:B-loc.search or:O tea:B-loc.search place:I-loc.search nearby:B-nearest <=> navigate_nearest_directions
teen:B-toloc talwar:I-toloc chowk:I-toloc tk:O mein:O yahan:B-loc.here se:O kaise:O ja:O sakti:O hoon:O <=> navigate_directions
yahan:B-loc.here kahein:O qareeb:B-nearest chai:B-loc.search peenay:O ki:O koi:O jaga:I-loc.search hai:O <=> navigate_nearest_search
is:B-loc.here ilaqay:I-loc.here ke:O saaray:O qareebi:B-nearest CNG:B-loc.search stations:I-loc.search dikhao:O mujhe:O <=> navigate_nearest_search
give:O me:O directions:B-directions to:O the:O nearest:B-nearest mall:I-nearest <=> navigate_nearest_directions
chirya:B-toloc ghar:I-toloc hamaray:O is:B-loc.here hotel se:O kitna:O door:B-time hai:O <=> navigate_time
metro:B-loc.search ka:O outlet:O karachi:B-loc company:I-loc mein:O kahan:O par:O hai:O <=> navigate_search
Jamshed:B-loc quarters:B-loc mein:O jo:O hospital:B-loc.search hai:O mujhe:O us:O ka:O rasta:B-directions batao:O <=> navigate_search_directions
Where:O is:O the:O nearby:B-nearest hospital:B-loc.search <=> navigate_nearest_search
petrol:B-loc.search pump:I-loc.search kidhar:O hai:O <=> navigate_search
Saddar:B-loc ki:O saari:O sport:B-loc.search shop:I-loc.search dikhao:O <=> navigate_search
federal:B-loc.search board:I-loc.search ka:O main:I-loc.search office:I-loc.search kahan:O par:O hai:O <=> navigate_directions
show:O me:O the:O closest:B-nearest location:O where:O I:O can:O get:O chinese:B-loc.search food:I-loc.search <=> navigate_nearest_search
depilex:B-loc.search beauty:I-loc.search parlour:I-loc.search islamabad:B-loc mein:O kahan:O kahan:O par:O hai:O <=> navigate_search
Airforce:B-loc.search headquaters:I-loc.search kahan:O par:O hain:O Islamabad:B-loc mein:O <=> navigate_search
karachi:B-fromloc se:O lahore:B-toloc janay:O mein:O kitne:O ghantay:B-time lagein:O ge:O <=> navigate_time
Where:O is:O there:O a:O hospital:B-loc.search around:B-nearest me:I-nearest <=> navigate_nearest_search
yahan:B-loc.here par:O nazdeek:B-nearest mein:O koi:O acha:O restaurant:B-loc.search maujood:O hai:O <=> navigate_nearest_search
ali:B-toloc life:I-toloc care:I-toloc ghaziabad:I-toloc ka:O rasta:B-directions batao:O foran:O se:O <=> navigate_directions
hush:B-loc.search puppies:I-loc.search ka:O koi:O outlet:O karachi:B-loc company:I-toloc mein:O hai:O <=> navigate_search
find:O me:O a:O nearby:B-nearest shopping:B-loc.search mall:I-loc.search <=> navigate_nearest_search
gaddani:B-toloc ka:O sahil:I-toloc hub:B-fromloc se:O kitna:O door:B-time hai:O <=> navigate_time
clifton:B-loc ke:O qareeb:B-nearest mein:O kon:O konse:O malls:B-loc.search hain:O <=> navigate_nearest_search
zamzama:B-loc mein:O koi:O ice:B-loc.search cream:I-loc.search parlour:I-loc.search hai:O <=> navigate_search
sabzi:B-loc.search mandi:I-loc.search kahan:O par:O hai:O <=> navigate_search
mein:O ne:O shopping:O karne:O tariq:B-toloc road:I-toloc jana:O hai:O wahan tk:O ka:O rasta:B-directions guide:O karo:O <=> navigate_directions
meray:O qareeb:B-nearest mein:O masjid:B-loc.search maujood:O hai:O <=> navigate_nearest_search
Where:O can:O I:O go:O shopping:B-loc.search <=> navigate_search
qareebi:B-nearest shopping:B-loc.search mall:I-loc.search yahan:B-loc.here se:O kitna:O door:B-time hai:O <=> navigate_nearest_search
raja:B-toloc bazar:I-toloc ka:O rasta:B-directions batana:O zara:O <=> navigate_directions
Where:O is:O there:O Chinese:B-loc.search food:I-loc.search <=> navigate_search
