# Supplementary material for: Natural language understanding of map navigation queries in Roman Urdu by joint entity and intent determination
Source: PeerJ Comput Sci. 2021 Jul 21;7:e615. doi: 10.7717/peerj-cs.615 (PMC8323726; doi:10.7717/peerj-cs.615)
Supplement: Supplemental Information 2 — The dataset includes navigational queries in Roman Urdu, these are annotated with IOB labels. It includes training, testing, and validation dataset. It also includes the vocabulary slot labels and intent labels assigned. [file peerj-cs-07-615-s002.zip › Dataset/valid.txt]

Nust:B-fromloc se:O centauras:B-toloc janay:O ke:O liye:O kis:O rastay:B-shortestroute se:O kam:I-shortestroute waqt:B-time lagay:O ga:O <=> navigate_shortestroute
Karachi:B-toloc university:I-toloc ka:O rasta:B-directions batao:O <=> navigate_directions
UET:B-toloc taxila:I-toloc G:B-fromloc 11:I-fromloc se:O kitna:O door:B-time hai:O <=> navigate_time
Agha:B-toloc ji:I-toloc hotel:I-toloc ka:O rasta:B-directions map:O pe:O display:O karo:O <=> navigate_directions
Dwatson:B-loc.search blue:B-loc area:I-loc mein:O kis:O taraf:B-directions hai:O <=> navigate_search_directions
mein:O ne:O kahein:O qareeb:B-nearest se:O photocopy:B-loc.search karwani:O hai:O <=> navigate_nearest_search
Jinnah:B-toloc hospital:I-toloc kahan:O hain:O <=> navigate_directions
Bahawalpur:B-loc mein:O raat:O ko:O rukne ke:O liye:O kisi:O hotel:B-loc.search ka:O address:B-address chahye:O <=> navigate_search_address
Rahat:B-loc.search bakers:I-loc.search karachi:B-loc mein:O hai:O <=> navigate_search
mujhe:O qareeb:B-nearest tareen:I-nearest masjid:B-loc.search mein:O pohanchne:O mein:O kitni:O dayr:B-time lag:O jaye:O gi:O <=> navigate_nearest_time
mein:O naya:O furniture:B-loc.search kahan:O se:O khareed:O sakti:O hoon:O <=> navigate_search
Monal:B-loc.search downtown:I-loc.search kidhar:O hai:O <=> navigate_search
Shah:B-fromloc faisal:I-fromloc colony:I-fromloc se:O airport:B-toloc janay:O mein:O kitni:O dayr:B-time lag:O jaye:O gi:O <=> navigate_time
Naya:B-toloc nazimabad:I-toloc mein:O street:I-toloc 7:I-toloc tk:O jana:O hai:O <=> navigate_directions
mein:O ne:O yahan:B-loc.here se:O ghora:B-toloc chowrangi:I-toloc ki:O taraf:B-directions jana:O hai:O <=> navigate_directions
Islamia:B-toloc colony:I-toloc Balouch:I-toloc goth:I-toloc ka:O rasta:B-directions batao:O <=> navigate_directions
Qasba:B-toloc qabristan:I-toloc ka:O rasta:B-directions kya:O hai:O <=> navigate_directions
Ye:O Sakhi:B-loc hassan:I-loc market:I-loc ke:O aas:B-nearest paas:I-nearest mein:O koi:O bakery:B-loc.search ho:O gi:O <=> navigate_nearest_search
hyderi:B-loc ke:O saath:O kon:O konsi:O pizza:B-nearest shops:I-nearest hain:O <=> navigate_search
Dhobi:Btoloc ghat:I-toloc bus:I-toloc stop:I-toloc ka:O rasta:B-directions samjhana:O <=> navigate_directions
Thana:B-toloc model:I-toloc town:I-toloc yahan:B-loc.here se:O kaise:O ja:O saktay:O hain:O <=> navigate_directions
shadman:B-loc town:I-loc ke:O qareeb:B-nearest kahein:O mithai:B-loc.search milay:O gi:O mil:O jaye:O gi:O <=> navigate_nearest_search
Multan:B-fromloc se:O kot:B-toloc addu:I-toloc kitna:O door:B-time hai:O <=> navigate_time
Multan:B-loc mein:O MCB:B-loc.search ki:O branchein:O kahan:O kahan:O hain:O <=> navigate_search
Naka:B-loc.search chowk:I-loc.search kis:O taraf:B-directions hai:O mujhe:O nazar:O nahi:O aa:O raha:O hai:O <=> navigate_directions
meray:O qareeb:B-nearest mein:O kon:O konse:O hotel:B-loc.search hain:O <=> navigate_nearest_search
G:B-loc 7:I-loc mein:O Fedex:B-loc.search courier:I-loc.search service:I-loc.search hai:O <=> navigate_search
Manto:B-loc.search gul:I-loc.search kitchen:I-loc.search kahan:O par:O hai:O <=> navigate_directions
nagan:B-loc chowrangi:I-loc ke:O aas:B-nearest paas:I-nearest mein:O koi:O doctor:B-loc.search bethta:O hai:O <=> navigate_nearest_search
Spuds:B-loc.search konse:O sector:B-address mein:O hai:O <=> navigate_search_address
streets:B-loc.search of:I-loc.search rumi:I-loc.search restaurant:I-loc.search konse:O sector:B-address mein:O hai:O <=> navigate_search_address
meray:O qareeb:B-nearest mein:O koi:O water:B-loc.search filter:I-loc.search plant:I-loc.search hai:O <=> navigate_nearest_search
ye:O chakwal:B-loc wala:O railway:B-loc.search station:I-loc.search kitna:O door:B-time hai:O <=> navigate_time
yahan:B-loc.here nazdeek:B-nearest kisi:O hotel:B-loc.search ka:O rasta:B-directions batao:O <=> navigate_nearest_search
qareeb:B-nearest mein:O koi:O kiryanay:B-loc.search ki:O dukaan:I-loc.search hai:O <=> navigate_nearest_search
mujhe:O kisi:O achay:O khawateen:B-loc.search ke:O kaproun:I-loc.search ke:O dukaan:I-loc.search batao:O <=> navigate_search
mein:O ne:O qasimabad:B-loc walay:O faysal:B-loc.search bank:I-loc.search mein:O jana:O hai:O <=> navigate_search
Jamshoro:B-loc mein:O koi:O medical:B-loc.search college:I-loc.search hai:O <=> navigate_search
Mehran:B-fromloc university:I-toloc station:B-toloc se:O kitna:O door:B-time hai:O <=> navigate_time
Liaqat:B-loc medical:I-loc college:I-loc ke:O ird:B-nearest gird:I-nearest kitne:O hostels:B-loc.search hain:O <=> navigate_nearest_search
Karimabad:B-toloc kis:O taraf:B-directions ko:O hai:O <=> navigate_directions
mujhe:O CPEC:B-toloc hotel:I-toloc jana:O hai:O wahan:O janay:O ka:O rasta:B-directions kya:O hai:O <=> navigate_directions
mujhe:O qareebi:B-nearest CNG:B-loc.search station:I-loc.search ka:O rasta:B-directions bata:O do:O <=> navigate_nearest_directions
F:B-toloc 7:I-toloc G:B-fromloc 14:I-fromloc se:O janay:O mein:O mujhe:O kitni:O dayr:B-time lagay:O ge:O <=> navigate_time
G:B-loc 13:I-loc ke:O saaray:O grocery:B-loc.search stores:I-loc.search display:O kardo:O <=> navigate_search
meray:O nazdeek:B-loc.search mein:O koi:O tea:B-loc.search stall:I-loc.search hai:O <=> navigate_nearest_search
mujhe:O yahan:B-loc.here se:O chakwal:B-toloc pohanchne:O mein:O kitni:O dayr:B-time lagay:O ge:O <=> navigate_time
mujhe:O nazdeeki:B-nearest HBL:B-loc.search branch:I-loc.search ka:O address:B-address chahye:O <=> navigate_nearest_address
mujhe:O yahan:B-loc.here se:O kisi:O askari:B-loc.search bank:I-loc.search ki:O branch:O ka:O rasta:B-directions batao:O <=> navigate_directions
Islamabad:B-loc mein:O kitnay:O desi:B-loc.search restaurants:I-loc.search hain:O <=> navigate_search
Mera:O chicken:O tikka:O kahanay:O ka:O mood:O ho:O raha:O hai:O mujhe:O koi:O acha:O desi:B-loc.search restaurant:I-loc.search batao:O <=> navigate_search
What:O grocery:B-loc.search stores:I-loc.search are:O near:B-nearest <=> navigate_nearest_search
Konsa:O grocery:B-loc.search store:I-loc.search nazdeek:B-nearest hai:O <=> navigate_nearest_search
BlockH:B-fromloc north:I-fromloc Nazimabad:I-fromloc se:O Jinnah:B-toloc International:I-toloc Airport:I-toloc tk:O kitni:O dayr:B-time lagay:O ge:O <=> navigate_time
DHA:B-loc Lahore:I-loc mein:O kon:O kon:O se:O grocery:B-loc.search stores:I-loc.search hain:O <=> navigate_search
mein:O ne:O thori:O groceries:B-loc.search khareedne:O hain:O kahan:O se:O milein:O ge:O <=> navigate_search
yahan:B-loc.here qareeb:B-nearest mein:O koi:O bakery:B-loc.search hai:O <=> navigate_search
yahan:B-loc.here pe:O mithai:B-loc.search kahan:O se:O milay:O ge:O <=> navigate_search
Where:O is:O house:B-loc.housenumber number:I-loc.housenumber 109:I-loc.housenumber street:B-loc.streetnumber 41:I-loc.streetnumber F:B-loc.sector 10:I-loc.sector 4:I-loc.sector <=> navigate_address
mein:O ne:O G:B-toloc 13:I-toloc 4:I-toloc jana:O hai:O mujhe:O wahan:O par:O sab:O se:O shortest:B-shortestroute route:I-shortestroute se:O jana:O hai:O <=> navigate_nearest
take:O me:O to:O the:O closest:B-nearest whole:B-loc.search foods:I-loc.search place:I-loc.search I:O can:O buy:O groceries:O <=> navigate_nearest_search
Mujhe:O kisi:O qareebi:B-nearest kiryanay:B-loc.search ki:O dukaan:I-loc.search pe:O jana:O hai:O <=> navigate_nearest_search
yahan:B-loc.here par:O groceries:B-loc.search kahan:O se:O milein:O ge:O <=> navigate_search
mein:O ne:O ghar:O ke:O liye:O sauda:B-loc.search khareedna:O hai:O wo:O qareeb:B-nearest mein:O kahan:O se:O milay:o ga:O <=> navigate_nearest_search
Find:O the:O nearest:B-nearest coffee:B-loc.search shop:I-loc.search <=> navigate_nearest_search
Can:O you:O please:O locate:O the:O nearest:B-nearest coffee:B-loc.search shop:I-loc.search <=> navigate_nearest_search
Mujhe:O nearest:O tea:B-loc.search cafe:I-loc.search ka:O address:B-address chahye:O <=> navigate_nearest_address
Islamabad:B-loc ke:O saaray:O tea:B-loc.search cafe:I-loc.search map:O par:O display:O kardein:O <=> navigate_search
find:O directions:B-directions to:O nearest:B-nearest coffee:B-loc.search shop:B-loc.search <=> navigate_nearest_directions
Nearest:B-nearest coffee:B-loc.search shop:I-loc.search ka:O address:B-address guide:O kardein:O <=> navigate_nearest_address
Mujhe:O yahan:B-loc.here se:O qareeb:B-nearest tareen:I-nearest pharmacy:B-loc.search ki:O dukaan:B-loc.search ka:O address:B-address samjha:O dein:O <=> navigate_nearest_address
mein:O ne:O chai:O peeni:O hai:O koi:O chai:B-loc.search peenay:O ki:O jaga:I-loc.search bata:O dein:O <=> navigate_search
Where:O can:O I:O get:O pizza:B-loc.search <=> navigate_search
Mujhe:O qareeb:B-nearest mein:O pizza:B-loc.search kahan:O se:O mil:O sakta:O hai:O <=> navigate_nearest_search
sab:O se:O qareeb:B-nearest hospital:B-loc.search kidhar:O hai:O <=> navigate_nearest_search
EME:B-toloc ka:O rasta:B-directions kitne:O door:B-time hai:O <=> navigate_time
mein:O ne:O wapda:B-fromloc town:I-fromloc se:O Islamabad:B-toloc International:I-toloc Airport:I-toloc jana:I-toloc hai:O <=> navigate_directions
koi:O nazdeek:B-nearest park:B-loc.search hai:O yahan:B-loc.here <=> navigate_nearest_search
mein:O ne:O air:B-toloc head:I-toloc quarters:I-toloc jaana:O hai:O <=> navigate_directions
Railway:B-loc.search station:I-loc.search yahan:B-loc.here se:O kitna:O door:B-time hai:O <=> navigate_time
ziada:O qareeb:B-nearest kya:O paray:O ga:O pizza:B-loc.search hut:I-loc.search ya:O kfc:B-loc.search <=> navigate_nearest_search
comsats:B-toloc pohanchney:O mein:O kitne:O dayr:B-time lagay:O ge:O <=> navigate_time
mujhey:O e:B-toloc 8:I-toloc jaana:O hai:O par:O beechlO mein:O g:B-fromloc 8:I-fromloc stop:O kerna:O hai:O <=> navigate_directions
peshawar:B-toloc janayy:O mein:O kitne:O dayr:B-time lagay:O ge:O <=> navigate_time
f:B-toloc 8:I-toloc markaz:I-toloc yahan:B-loc.here se:O kitna:O door:B-time hai:O <=> navigate_time
idhar:B-loc.here se:O lahore:B-toloc ka:O sab:O se:O chota:B-shortestroute rasta:I-shortestroute kya:O hai:O <=> navigate_shortestroute
mein:O ne:O f:B-toloc 11:I-toloc mein:O pizza:I-toloc hut:I-toloc jaana:O hai:O <=> navigate_directions
mein:O ne:O House:B-loc.housenumber number:I-loc.housenumber 14:I-loc.housenumber Street:B-loc.streetnumber number:I-loc.streetnumber 104:I-loc.streetnumber G:B-loc.sector 13:I-loc.sector 1:I-loc.sector jana:O hai:O <=> navigate_directions
f:B-fromloc 11:I-fromloc nust:B-toloc gate:I-toloc 1:I-toloc se:O qareeb:B-nearest parey:O ga:O ya:O gate:I-toloc 9:I-toloc se:I-toloc <=> navigate_nearest_search
mein:O ne:O f:B-toloc 10:I-toloc markaz:I-toloc jaana:O hai:O <=> navigate_directions
yahan:B-loc.here se:O konsa:O petrol:B-loc.search pump:I-loc.search nazdeek:B-nearest hai:O <=> navigate_nearest_search
mein:O ne:O grocery:B-loc.search store:I-loc.search fory:B-nearest tor:I-nearest par:O jana:O hai:O <=> navigate_nearest_search
Mujhe:O grocery:B-loc.search store:I-loc.search ka:O shortest:B-nearest route:I-nearest bata:O dein:O <=> navigate_shortestroute
I'm:O looking:O for:O a:O place:B-loc.search to:o shop:I-loc.search for:O clothes:I-loc.search that:O is:O around:B-nearest me:I-nearest Can:O you:O find:O such:O a:O place:O <=> navigate_nearest_search
nust:B-fromloc se:O kashmir:B-toloc chowk:I-toloc kitna:O door:B-time hai:O <=> navigate_time
kia:O aaj:O kashmir:B-loc.search highway:I-loc.search khuli:O hai:O <=> navigate_search
yahan:B-loc.here se:O sab:O se:O qareeb:B-nearest petrol:B-loc.search pump:I-loc.search kitna:O door:B-time hai:O <=> navigate_time
mein:O kis:O road:B-loc.here pay:O khari:O hoon:O <=> navigate_search
yahan:B-loc.here se:O zero:B-toloc point:I-toloc janay:O mein:O kitni:O dayr:B-time lagay:O gi:O <=> navigate_time
bahria:B-toloc town:I-toloc phase:I-toloc 4:I-toloc ka:O kya:O rasta:B-directions hai:O <=> navigate_directions
