# Supplementary material for: Natural language understanding of map navigation queries in Roman Urdu by joint entity and intent determination
Source: PeerJ Comput Sci. 2021 Jul 21;7:e615. doi: 10.7717/peerj-cs.615 (PMC8323726; doi:10.7717/peerj-cs.615)
Supplement: Supplemental Information 2 — The dataset includes navigational queries in Roman Urdu, these are annotated with IOB labels. It includes training, testing, and validation dataset. It also includes the vocabulary slot labels and intent labels assigned. [file peerj-cs-07-615-s002.zip › Dataset/vocab.intent]

navigate_directions
navigate_directions_time
navigate_search_directions
navigate_nearest_search
navigate_nearest
navigate_address
navigate_shortestroute
navigate_nearest_directions
navigate_distance
non_navigation
navigate_nearest_address
navigate_search
navigate_time
navigate_address_shortestroute
navigate_search_address
navigate_nearest_distance
navigate_nearest_time
navigate_nearest_shortestroute
navigate_directions_shortestroute
navigate_traffic
navigate_directions_address
