# Supplementary material for: Natural language understanding of map navigation queries in Roman Urdu by joint entity and intent determination
Source: PeerJ Comput Sci. 2021 Jul 21;7:e615. doi: 10.7717/peerj-cs.615 (PMC8323726; doi:10.7717/peerj-cs.615)
Supplement: Supplemental Information 2 — The dataset includes navigational queries in Roman Urdu, these are annotated with IOB labels. It includes training, testing, and validation dataset. It also includes the vocabulary slot labels and intent labels assigned. [file peerj-cs-07-615-s002.zip › Dataset/vocab.slot]

B-time
B-distance
B-directions
B-loc.search
B-faraway
B-nearest
B-loc
B-loc.housenumber
B-loc.streetnumber
B-loc.sector
B-toloc
B-fromloc
B-loc.here
B-address
I-time
I-distance
I-directions
I-loc.search
I-faraway
I-nearest
I-loc
I-loc.housenumber
I-loc.streetnumber
I-loc.sector
I-toloc
I-fromloc
I-loc.here
I-address
O
